# Supplementary material for: N-(4-Methyl­phenyl­sulfon­yl)-3-nitro­benzamide
Source: Acta Crystallogr Sect E Struct Rep Online. 2014 Jan 22;70(Pt 2):o191. doi: 10.1107/S1600536814001317 (PMC3998341; doi:10.1107/S1600536814001317)
Supplement: Supplementary file 1 [file e-70-0o191-sup1.cif]

##############################################################################
#                                                                            #
# This CIF contains the data in a paper accepted for publication in          #
# Acta Crystallographica Section E. It conforms to the requirements of       #
# Notes for Authors for Acta Crystallographica Section E, and has been       #
# peer reviewed under the auspices of the IUCr Commission on Journals.       #
#                                                                            #
# Full details of the Crystallographic Information File format               #
# are given in the paper "The Crystallographic Information File (CIF):       #
# a New Standard Archive File for Crystallography" by S. R. Hall, F. H.      #
# Allen and I. D. Brown [Acta Cryst. (1991), A47, 655-685].                  #
#                                                                            #
# The current version of the core CIF dictionary is obtainable from          #
# ftp://ftp.iucr.org/pub/cif_core.dic.                                       #
#                                                                            #
# Software is freely available for graphical display of the structure(s)     #
# in this CIF. For information consult the CIF software page                 #
# http://www.iucr.org/resources/cif/software.                                #
#                                                                            #
# This file may be used for bona fide research purposes within the           #
# scientific community so long as proper attribution is given to the journal # 
# article from which it was obtained.                                        #
#                                                                            #
##############################################################################
data_I
_database_code_depnum_ccdc_archive 'CCDC 978140'
_audit_creation_method     SHELXL-97
_journal_date_recd_electronic     2014-01-15
_journal_date_accepted     2014-01-19
_journal_name_full     'Acta Crystallographica, Section E'
_journal_year     2014
_journal_volume     70
_journal_issue      2
_journal_page_first     o191
_journal_page_last     o191
_journal_paper_category     QO
_journal_paper_doi     10.1107/S1600536814001317
_journal_coeditor_code     HB7184
_publ_contact_author_name     'P. A. Suchetan'
_publ_contact_author_address
;
Department of Studies and Research in Chemistry,U.C.S,
Tumkur University, Tumkur
Karnataka 572 103,
India
;
_publ_contact_author_email     'pasuchetan@yahoo.co.in'
_publ_contact_author_fax     ?
_publ_contact_author_phone     '+919844800816'
_publ_section_title
;
<i>N</i>-(4-Methylphenylsulfonyl)-3-nitrobenzamide
;
loop_
    _publ_author_name
    _publ_author_footnote
    _publ_author_address
    'Sreenivasa, S.' .
;
Department of Studies and Research in Chemistry
Tumkur University, Tumkur
Karnataka 572 103,
India
;
    'Nanjundaswamy, M. S.' .
;
Department of Chemistry, AVK College for Women, Davangere-2,
India
;
    'Sudha, A. G.' .
;
University College of Science
Tumkur University, Tumkur,
India
;
    'Pampa, K. J.' .
;
Department of Studies in Microbiology, University of Mysore, Manasagangotri,
Mysore,
India
;
    'Lokanath, N. K.' .
;
Department of Studies in Physics, University of Mysore,
Manasagangotri, Mysore,
India
;
    'Suchetan, P. A.' .
;
Department of Studies and Research in Chemistry, U.C.S.,
Tumkur University, Tumkur
Karnataka 572 103,
India
;
_chemical_name_systematic
;
<i>N</i>-(4-Methylphenylsulfonyl)-3-nitrobenzamide
;
_chemical_name_common     ?
_chemical_formula_moiety     'C14 H12 N2 O5 S'
_chemical_formula_sum     'C14 H12 N2 O5 S'
_chemical_formula_iupac     'C14 H12 N2 O5 S'
_chemical_formula_weight     320.32
_chemical_melting_point     459
_symmetry_cell_setting     monoclinic
_symmetry_space_group_name_H-M     'P 21/c'
_symmetry_space_group_name_hall     '-P 2ybc'
loop_
    _symmetry_equiv_pos_as_xyz
    'x, y, z'
    '-x, y+1/2, -z+1/2'
    '-x, -y, -z'
    'x, -y-1/2, z-1/2'
_cell_length_a     4.9736(5)
_cell_length_b     23.245(2)
_cell_length_c     12.7197(11)
_cell_angle_alpha     90.00
_cell_angle_beta     100.820(4)
_cell_angle_gamma     90.00
_cell_volume     1444.4(2)
_cell_formula_units_Z     4
_cell_measurement_reflns_used     1127
_cell_measurement_theta_min     3.8
_cell_measurement_theta_max     64.5
_cell_measurement_temperature     293(2)
_cell_special_details     Prism
_exptl_crystal_description     Prism
_exptl_crystal_colour     Colourless
_exptl_crystal_size_max     0.39
_exptl_crystal_size_mid     0.29
_exptl_crystal_size_min     0.20
_exptl_crystal_density_diffrn     1.473
_exptl_crystal_density_meas     ?
_exptl_crystal_density_method     'not measured'
_exptl_crystal_F_000     664
_exptl_absorpt_coefficient_mu     2.244
_exptl_absorpt_correction_type     multi-scan
_exptl_absorpt_process_details     '(SADABS; Bruker, 2009)'
_exptl_absorpt_correction_T_min     0.481
_exptl_absorpt_correction_T_max     0.638
_exptl_special_details     ?
_diffrn_ambient_temperature     293(2)
_diffrn_radiation_type     CuK\a
_diffrn_radiation_wavelength     1.54178
_diffrn_radiation_source     'fine-focus sealed tube'
_diffrn_radiation_monochromator     graphite
_diffrn_measurement_device_type     'Bruker APEXII'
_diffrn_measurement_method     'phi and \f scans'
_diffrn_detector_area_resol_mean     ?
_diffrn_reflns_number     12115
_diffrn_reflns_av_R_equivalents     0.0350
_diffrn_reflns_av_sigmaI/netI     0.0283
_diffrn_reflns_theta_min     3.80
_diffrn_reflns_theta_max     64.50
_diffrn_reflns_theta_full     64.50
_diffrn_measured_fraction_theta_max     0.983
_diffrn_measured_fraction_theta_full     0.983
_diffrn_reflns_limit_h_min     -5
_diffrn_reflns_limit_h_max     4
_diffrn_reflns_limit_k_min     -26
_diffrn_reflns_limit_k_max     26
_diffrn_reflns_limit_l_min     -14
_diffrn_reflns_limit_l_max     14
_diffrn_standards_number     2
_diffrn_standards_interval_count     1
_diffrn_standards_interval_time     1
_diffrn_standards_decay_%     1
_refine_special_details
;
Refinement of <i>F</i>^2^ against ALL reflections. The weighted <i>R</i>-factor
<i>wR</i> and goodness of fit <i>S</i> are based on <i>F</i>^2^, conventional
<i>R</i>-factors <i>R</i> are based on <i>F</i>, with <i>F</i> set to zero for
negative <i>F</i>^2^. The threshold expression of <i>F</i>^2^ >
2\s(<i>F</i>^2^) is used only for calculating <i>R</i>-factors(gt) <i>etc</i>.
and is not relevant to the choice of reflections for refinement.
<i>R</i>-factors based on <i>F</i>^2^ are statistically about twice as large
as those based on <i>F</i>, and <i>R</i>- factors based on ALL data will be
even larger.
;
_reflns_number_total     2378
_reflns_number_gt     2053
_reflns_threshold_expression     I>2\s(I)
_refine_ls_structure_factor_coef     Fsqd
_refine_ls_matrix_type     full
_refine_ls_R_factor_all     0.0449
_refine_ls_R_factor_gt     0.0393
_refine_ls_wR_factor_gt     0.1105
_refine_ls_wR_factor_ref     0.1141
_refine_ls_goodness_of_fit_ref     1.057
_refine_ls_restrained_S_all     1.057
_refine_ls_number_reflns     2378
_refine_ls_number_parameters     204
_refine_ls_number_restraints     0
_refine_ls_hydrogen_treatment     mixed
_refine_ls_weighting_scheme     calc
_refine_ls_weighting_details
         'calc w=1/[\s^2^(Fo^2^)+(0.0621P)^2^+0.3691P] where P=(Fo^2^+2Fc^2^)/3'
_atom_sites_solution_hydrogens     geom
_atom_sites_solution_primary     direct
_atom_sites_solution_secondary     difmap
_refine_ls_shift/su_max     0.000
_refine_ls_shift/su_mean     0.000
_refine_diff_density_max     0.196
_refine_diff_density_min     -0.231
_refine_ls_extinction_method     none
_refine_ls_extinction_coef     ?
loop_
    _atom_type_symbol
    _atom_type_description
    _atom_type_scat_dispersion_real
    _atom_type_scat_dispersion_imag
    _atom_type_scat_source
    'C' 'C' 0.0181 0.0091
                         'International Tables Vol C Tables 4.2.6.8 and 6.1.1.4'
    'N' 'N' 0.0311 0.0180
                         'International Tables Vol C Tables 4.2.6.8 and 6.1.1.4'
    'O' 'O' 0.0492 0.0322
                         'International Tables Vol C Tables 4.2.6.8 and 6.1.1.4'
    'S' 'S' 0.3331 0.5567
                         'International Tables Vol C Tables 4.2.6.8 and 6.1.1.4'
    'H' 'H' 0.0000 0.0000
                         'International Tables Vol C Tables 4.2.6.8 and 6.1.1.4'
_computing_data_collection     'APEX2 (Bruker, 2009)'
_computing_cell_refinement     'APEX2 and SAINT-Plus (Bruker, 2009)'
_computing_data_reduction     'SAINT-Plus and XPREP (Bruker, 2009)'
_computing_structure_solution     'SHELXS97 (Sheldrick, 2008)'
_computing_structure_refinement     'SHELXL97 (Sheldrick, 2008)'
_computing_molecular_graphics     'Mercury (Macrae <i>et al.</i>, 2008)'
_computing_publication_material     'SHELXL97 (Sheldrick, 2008)'
loop_
    _atom_site_type_symbol
    _atom_site_label
    _atom_site_fract_x
    _atom_site_fract_y
    _atom_site_fract_z
    _atom_site_U_iso_or_equiv
    _atom_site_adp_type
    _atom_site_calc_flag
    _atom_site_refinement_flags
    _atom_site_occupancy
    _atom_site_symmetry_multiplicity
    _atom_site_disorder_assembly
    _atom_site_disorder_group
    S S1 1.10155(10) 0.50190(2) 0.32699(4) 0.0546(2) Uani d . 1 1 . .
    C C8 0.6073(4) 0.63811(8) 0.33442(15) 0.0481(5) Uani d . 1 1 . .
    C C9 0.4226(4) 0.66836(8) 0.25927(16) 0.0481(5) Uani d . 1 1 . .
    H H9 0.4108 0.6615 0.1865 0.058 Uiso calc R 1 1 . .
    O O2 1.1994(3) 0.47252(7) 0.42557(13) 0.0667(4) Uani d . 1 1 . .
    N N2 0.0629(4) 0.74082(8) 0.21424(15) 0.0570(4) Uani d . 1 1 . .
    O O1 1.2908(3) 0.52526(7) 0.26821(15) 0.0720(5) Uani d . 1 1 . .
    N N1 0.9164(4) 0.55519(7) 0.36288(16) 0.0534(4) Uani d . 1 1 . .
    C C10 0.2572(4) 0.70859(8) 0.29425(15) 0.0471(5) Uani d . 1 1 . .
    O O3 0.8066(3) 0.59550(7) 0.19878(13) 0.0695(5) Uani d . 1 1 . .
    O O4 -0.1159(4) 0.76822(9) 0.24399(15) 0.0891(6) Uani d . 1 1 . .
    O O5 0.0900(4) 0.73809(9) 0.12131(13) 0.0853(6) Uani d . 1 1 . .
    C C4 0.4935(5) 0.38740(9) 0.11605(18) 0.0593(5) Uani d . 1 1 . .
    C C3 0.5450(5) 0.38158(10) 0.22531(18) 0.0646(6) Uani d . 1 1 . .
    H H3 0.4508 0.3537 0.2563 0.077 Uiso calc R 1 1 . .
    C C7 0.7819(4) 0.59512(9) 0.29113(17) 0.0518(5) Uani d . 1 1 . .
    C C5 0.6344(5) 0.42936(10) 0.07092(18) 0.0680(6) Uani d . 1 1 . .
    H H5 0.6014 0.4341 -0.0030 0.082 Uiso calc R 1 1 . .
    C C11 0.2669(5) 0.71991(9) 0.40117(17) 0.0583(5) Uani d . 1 1 . .
    H H11 0.1494 0.7467 0.4229 0.070 Uiso calc R 1 1 . .
    C C1 0.8710(4) 0.45716(8) 0.24416(16) 0.0490(5) Uani d . 1 1 . .
    C C6 0.8239(5) 0.46431(10) 0.13467(19) 0.0630(6) Uani d . 1 1 . .
    H H6 0.9182 0.4923 0.1039 0.076 Uiso calc R 1 1 . .
    C C13 0.6243(5) 0.64965(9) 0.44227(17) 0.0602(6) Uani d . 1 1 . .
    H H13 0.7500 0.6298 0.4928 0.072 Uiso calc R 1 1 . .
    C C2 0.7316(5) 0.41580(10) 0.29029(17) 0.0588(5) Uani d . 1 1 . .
    H H2 0.7635 0.4111 0.3642 0.071 Uiso calc R 1 1 . .
    C C12 0.4558(5) 0.69042(10) 0.47530(18) 0.0669(6) Uani d . 1 1 . .
    H H12 0.4696 0.6981 0.5479 0.080 Uiso calc R 1 1 . .
    C C14 0.2854(6) 0.34997(12) 0.0463(2) 0.0845(8) Uani d . 1 1 . .
    H H14A 0.1814 0.3292 0.0903 0.127 Uiso calc R 1 1 . .
    H H14B 0.3776 0.3232 0.0078 0.127 Uiso calc R 1 1 . .
    H H14C 0.1647 0.3736 -0.0035 0.127 Uiso calc R 1 1 . .
    H HN1 0.860(5) 0.5495(10) 0.417(2) 0.062(8) Uiso d . 1 1 . .
loop_
    _atom_site_aniso_label
    _atom_site_aniso_U_11
    _atom_site_aniso_U_22
    _atom_site_aniso_U_33
    _atom_site_aniso_U_12
    _atom_site_aniso_U_13
    _atom_site_aniso_U_23
    S1 0.0368(3) 0.0518(3) 0.0732(4) 0.0021(2) 0.0053(2) -0.0047(2)
    C8 0.0445(11) 0.0416(10) 0.0566(11) -0.0023(8) 0.0052(9) -0.0015(8)
    C9 0.0469(11) 0.0478(11) 0.0488(10) -0.0051(9) 0.0071(8) -0.0001(8)
    O2 0.0538(9) 0.0660(10) 0.0726(10) 0.0159(7) -0.0079(7) -0.0034(8)
    N2 0.0582(11) 0.0534(10) 0.0563(11) 0.0032(9) 0.0024(8) 0.0041(8)
    O1 0.0428(8) 0.0662(10) 0.1106(13) -0.0065(7) 0.0238(8) -0.0066(9)
    N1 0.0444(10) 0.0513(10) 0.0627(11) 0.0046(8) 0.0053(8) -0.0017(8)
    C10 0.0458(11) 0.0423(10) 0.0508(11) -0.0017(8) 0.0027(8) 0.0028(8)
    O3 0.0759(11) 0.0679(10) 0.0705(11) 0.0121(8) 0.0292(8) 0.0079(8)
    O4 0.0871(13) 0.0949(14) 0.0821(12) 0.0449(11) 0.0077(10) 0.0063(10)
    O5 0.0957(14) 0.1043(14) 0.0529(10) 0.0235(11) 0.0063(9) 0.0148(9)
    C4 0.0611(13) 0.0514(12) 0.0619(13) 0.0011(10) 0.0025(10) -0.0020(10)
    C3 0.0647(14) 0.0599(13) 0.0669(14) -0.0144(11) 0.0066(11) 0.0075(11)
    C7 0.0448(11) 0.0488(11) 0.0612(13) -0.0026(9) 0.0084(9) -0.0004(9)
    C5 0.0866(17) 0.0651(14) 0.0516(12) -0.0038(12) 0.0111(11) -0.0008(10)
    C11 0.0665(14) 0.0519(11) 0.0551(12) 0.0116(10) 0.0082(10) -0.0036(9)
    C1 0.0414(11) 0.0471(10) 0.0587(12) 0.0034(8) 0.0100(8) -0.0014(9)
    C6 0.0686(15) 0.0589(13) 0.0647(13) -0.0080(11) 0.0207(11) 0.0028(10)
    C13 0.0670(14) 0.0536(12) 0.0540(12) 0.0093(10) -0.0041(10) 0.0001(9)
    C2 0.0591(13) 0.0605(13) 0.0546(12) -0.0081(10) 0.0054(10) 0.0051(10)
    C12 0.0871(17) 0.0623(14) 0.0471(11) 0.0166(12) 0.0017(11) -0.0057(10)
    C14 0.096(2) 0.0701(16) 0.0780(17) -0.0173(14) -0.0082(14) -0.0066(13)
_geom_special_details
;
All s.u.'s (except the s.u. in the dihedral angle between two l.s. planes) are
estimated using the full covariance matrix. The cell s.u.'s are taken into
account individually in the estimation of s.u.'s in distances, angles and
torsion angles; correlations between s.u.'s in cell parameters are only used
when they are defined by crystal symmetry. An approximate (isotropic)
treatment of cell s.u.'s is used for estimating s.u.'s involving l.s. planes.
;
loop_
    _geom_bond_atom_site_label_1
    _geom_bond_atom_site_label_2
    _geom_bond_site_symmetry_2
    _geom_bond_distance
    _geom_bond_publ_flag
    S1 O1 . 1.4156(17) ?
    S1 O2 . 1.4305(16) ?
    S1 N1 . 1.6580(18) ?
    S1 C1 . 1.747(2) ?
    C8 C13 . 1.385(3) ?
    C8 C9 . 1.386(3) ?
    C8 C7 . 1.495(3) ?
    C9 C10 . 1.373(3) ?
    C9 H9 . 0.9300 ?
    N2 O4 . 1.211(2) ?
    N2 O5 . 1.216(2) ?
    N2 C10 . 1.470(3) ?
    N1 C7 . 1.383(3) ?
    N1 HN1 . 0.80(2) ?
    C10 C11 . 1.377(3) ?
    O3 C7 . 1.204(3) ?
    C4 C3 . 1.372(3) ?
    C4 C5 . 1.387(3) ?
    C4 C14 . 1.507(3) ?
    C3 C2 . 1.375(3) ?
    C3 H3 . 0.9300 ?
    C5 C6 . 1.385(3) ?
    C5 H5 . 0.9300 ?
    C11 C12 . 1.382(3) ?
    C11 H11 . 0.9300 ?
    C1 C6 . 1.378(3) ?
    C1 C2 . 1.379(3) ?
    C6 H6 . 0.9300 ?
    C13 C12 . 1.382(3) ?
    C13 H13 . 0.9300 ?
    C2 H2 . 0.9300 ?
    C12 H12 . 0.9300 ?
    C14 H14A . 0.9600 ?
    C14 H14B . 0.9600 ?
    C14 H14C . 0.9600 ?
loop_
    _geom_angle_atom_site_label_1
    _geom_angle_atom_site_label_2
    _geom_angle_atom_site_label_3
    _geom_angle_site_symmetry_1
    _geom_angle_site_symmetry_3
    _geom_angle
    _geom_angle_publ_flag
    O1 S1 O2 . . 119.71(11) ?
    O1 S1 N1 . . 108.51(10) ?
    O2 S1 N1 . . 103.33(10) ?
    O1 S1 C1 . . 109.63(10) ?
    O2 S1 C1 . . 108.74(10) ?
    N1 S1 C1 . . 105.96(9) ?
    C13 C8 C9 . . 119.62(18) ?
    C13 C8 C7 . . 124.23(18) ?
    C9 C8 C7 . . 116.14(18) ?
    C10 C9 C8 . . 118.78(18) ?
    C10 C9 H9 . . 120.6 ?
    C8 C9 H9 . . 120.6 ?
    O4 N2 O5 . . 123.57(19) ?
    O4 N2 C10 . . 118.53(19) ?
    O5 N2 C10 . . 117.89(18) ?
    C7 N1 S1 . . 123.00(17) ?
    C7 N1 HN1 . . 118.4(18) ?
    S1 N1 HN1 . . 114.5(17) ?
    C9 C10 C11 . . 122.56(18) ?
    C9 C10 N2 . . 118.58(17) ?
    C11 C10 N2 . . 118.86(18) ?
    C3 C4 C5 . . 118.4(2) ?
    C3 C4 C14 . . 121.1(2) ?
    C5 C4 C14 . . 120.5(2) ?
    C4 C3 C2 . . 121.9(2) ?
    C4 C3 H3 . . 119.0 ?
    C2 C3 H3 . . 119.0 ?
    O3 C7 N1 . . 121.6(2) ?
    O3 C7 C8 . . 121.82(19) ?
    N1 C7 C8 . . 116.62(19) ?
    C6 C5 C4 . . 120.8(2) ?
    C6 C5 H5 . . 119.6 ?
    C4 C5 H5 . . 119.6 ?
    C10 C11 C12 . . 118.2(2) ?
    C10 C11 H11 . . 120.9 ?
    C12 C11 H11 . . 120.9 ?
    C6 C1 C2 . . 120.7(2) ?
    C6 C1 S1 . . 120.36(16) ?
    C2 C1 S1 . . 118.94(16) ?
    C1 C6 C5 . . 119.3(2) ?
    C1 C6 H6 . . 120.4 ?
    C5 C6 H6 . . 120.4 ?
    C12 C13 C8 . . 120.42(19) ?
    C12 C13 H13 . . 119.8 ?
    C8 C13 H13 . . 119.8 ?
    C3 C2 C1 . . 119.0(2) ?
    C3 C2 H2 . . 120.5 ?
    C1 C2 H2 . . 120.5 ?
    C11 C12 C13 . . 120.4(2) ?
    C11 C12 H12 . . 119.8 ?
    C13 C12 H12 . . 119.8 ?
    C4 C14 H14A . . 109.5 ?
    C4 C14 H14B . . 109.5 ?
    H14A C14 H14B . . 109.5 ?
    C4 C14 H14C . . 109.5 ?
    H14A C14 H14C . . 109.5 ?
    H14B C14 H14C . . 109.5 ?
loop_
    _geom_torsion_atom_site_label_1
    _geom_torsion_atom_site_label_2
    _geom_torsion_atom_site_label_3
    _geom_torsion_atom_site_label_4
    _geom_torsion_site_symmetry_1
    _geom_torsion_site_symmetry_2
    _geom_torsion_site_symmetry_3
    _geom_torsion_site_symmetry_4
    _geom_torsion
    _geom_torsion_publ_flag
    C13 C8 C9 C10 . . . . -1.0(3) ?
    C7 C8 C9 C10 . . . . -179.78(17) ?
    O1 S1 N1 C7 . . . . 51.79(19) ?
    O2 S1 N1 C7 . . . . 179.85(17) ?
    C1 S1 N1 C7 . . . . -65.87(19) ?
    C8 C9 C10 C11 . . . . -0.3(3) ?
    C8 C9 C10 N2 . . . . 179.61(17) ?
    O4 N2 C10 C9 . . . . 166.6(2) ?
    O5 N2 C10 C9 . . . . -12.9(3) ?
    O4 N2 C10 C11 . . . . -13.5(3) ?
    O5 N2 C10 C11 . . . . 167.0(2) ?
    C5 C4 C3 C2 . . . . -0.3(4) ?
    C14 C4 C3 C2 . . . . -179.2(2) ?
    S1 N1 C7 O3 . . . . -4.9(3) ?
    S1 N1 C7 C8 . . . . 175.83(14) ?
    C13 C8 C7 O3 . . . . -162.5(2) ?
    C9 C8 C7 O3 . . . . 16.1(3) ?
    C13 C8 C7 N1 . . . . 16.8(3) ?
    C9 C8 C7 N1 . . . . -164.58(18) ?
    C3 C4 C5 C6 . . . . 0.4(4) ?
    C14 C4 C5 C6 . . . . 179.3(2) ?
    C9 C10 C11 C12 . . . . 1.7(3) ?
    N2 C10 C11 C12 . . . . -178.2(2) ?
    O1 S1 C1 C6 . . . . -23.4(2) ?
    O2 S1 C1 C6 . . . . -155.95(17) ?
    N1 S1 C1 C6 . . . . 93.55(19) ?
    O1 S1 C1 C2 . . . . 158.45(17) ?
    O2 S1 C1 C2 . . . . 25.9(2) ?
    N1 S1 C1 C2 . . . . -84.63(19) ?
    C2 C1 C6 C5 . . . . -0.1(3) ?
    S1 C1 C6 C5 . . . . -178.20(18) ?
    C4 C5 C6 C1 . . . . -0.2(4) ?
    C9 C8 C13 C12 . . . . 1.0(3) ?
    C7 C8 C13 C12 . . . . 179.6(2) ?
    C4 C3 C2 C1 . . . . 0.0(4) ?
    C6 C1 C2 C3 . . . . 0.2(3) ?
    S1 C1 C2 C3 . . . . 178.32(18) ?
    C10 C11 C12 C13 . . . . -1.7(4) ?
    C8 C13 C12 C11 . . . . 0.4(4) ?
loop_
    _geom_hbond_atom_site_label_D
    _geom_hbond_atom_site_label_H
    _geom_hbond_atom_site_label_A
    _geom_hbond_site_symmetry_A
    _geom_hbond_distance_DH
    _geom_hbond_distance_HA
    _geom_hbond_distance_DA
    _geom_hbond_angle_DHA
    N1 HN1 O2 3_766 0.80(3) 2.14(3) 2.927(3) 167
    C13 H13 O2 3_766 0.93 2.59 3.333(3) 137
    C3 H3 O4 2_545 0.93 2.58 3.459(3) 155
_iucr_refine_instructions_details
;
TITL sreenivas_sb8_0m in P2(1)/c
CELL  1.54178   4.9736  23.2453  12.7197   90.000  100.820   90.000
ZERR     4.00   0.0005   0.0020   0.0011    0.000    0.004    0.000
LATT   1
SYMM  - X, 1/2 + Y, 1/2 - Z
SFAC  C    N    O    S    H
UNIT  56   8    20   4    48
MERG   2
OMIT     0.00 180.00
FMAP   2
PLAN   20
ACTA
BOND
BOND   $H
CONF
L.S.  20
WGHT      0.0621      0.3691
FVAR       0.18264
S1    4    0.101553    0.501898    0.326990    11.00000    0.03681    0.05185 =
         0.07320   -0.00468    0.00534    0.00207
C8    1   -0.392730    0.638112    0.334421    11.00000    0.04447    0.04155 =
         0.05662   -0.00148    0.00520   -0.00234
C9    1   -0.577435    0.668359    0.259272    11.00000    0.04692    0.04776 =
         0.04883   -0.00010    0.00708   -0.00510
AFIX  43
H9    5   -0.589151    0.661531    0.186511    11.00000   -1.20000
AFIX   0
O2    3    0.199410    0.472519    0.425570    11.00000    0.05383    0.06598 =
         0.07256   -0.00341   -0.00787    0.01588
N2    2   -0.937063    0.740822    0.214241    11.00000    0.05823    0.05335 =
         0.05628    0.00409    0.00238    0.00323
O1    3    0.290773    0.525262    0.268209    11.00000    0.04281    0.06623 =
         0.11056   -0.00657    0.02379   -0.00647
N1    2   -0.083631    0.555185    0.362877    11.00000    0.04435    0.05134 =
         0.06269   -0.00169    0.00526    0.00464
C10   1   -0.742774    0.708589    0.294253    11.00000    0.04576    0.04227 =
         0.05082    0.00281    0.00272   -0.00172
O3    3   -0.193352    0.595503    0.198781    11.00000    0.07592    0.06793 =
         0.07052    0.00789    0.02916    0.01206
O4    3   -1.115874    0.768223    0.243985    11.00000    0.08714    0.09493 =
         0.08207    0.00632    0.00770    0.04491
O5    3   -0.909987    0.738089    0.121314    11.00000    0.09575    0.10433 =
         0.05295    0.01483    0.00630    0.02349
C4    1   -0.506453    0.387402    0.116047    11.00000    0.06110    0.05141 =
         0.06190   -0.00197    0.00247    0.00112
C3    1   -0.455040    0.381584    0.225314    11.00000    0.06468    0.05991 =
         0.06688    0.00749    0.00661   -0.01440
AFIX  43
H3    5   -0.549213    0.353686    0.256326    11.00000   -1.20000
AFIX   0
C7    1   -0.218114    0.595122    0.291134    11.00000    0.04484    0.04884 =
         0.06117   -0.00045    0.00843   -0.00262
C5    1   -0.365560    0.429355    0.070924    11.00000    0.08662    0.06510 =
         0.05164   -0.00076    0.01105   -0.00378
AFIX  43
H5    5   -0.398626    0.434078   -0.002988    11.00000   -1.20000
AFIX   0
C11   1   -0.733145    0.719911    0.401170    11.00000    0.06652    0.05194 =
         0.05514   -0.00356    0.00819    0.01163
AFIX  43
H11   5   -0.850582    0.746670    0.422881    11.00000   -1.20000
AFIX   0
C1    1   -0.129014    0.457165    0.244161    11.00000    0.04137    0.04711 =
         0.05872   -0.00138    0.00997    0.00342
C6    1   -0.176124    0.464312    0.134671    11.00000    0.06858    0.05889 =
         0.06470    0.00276    0.02065   -0.00801
AFIX  43
H6    5   -0.081780    0.492291    0.103935    11.00000   -1.20000
AFIX   0
C13   1   -0.375684    0.649648    0.442267    11.00000    0.06699    0.05363 =
         0.05396    0.00010   -0.00409    0.00934
AFIX  43
H13   5   -0.250033    0.629831    0.492786    11.00000   -1.20000
AFIX   0
C2    1   -0.268362    0.415795    0.290286    11.00000    0.05906    0.06051 =
         0.05465    0.00509    0.00539   -0.00807
AFIX  43
H2    5   -0.236521    0.411118    0.364200    11.00000   -1.20000
AFIX   0
C12   1   -0.544207    0.690422    0.475305    11.00000    0.08708    0.06235 =
         0.04705   -0.00569    0.00166    0.01664
AFIX  43
H12   5   -0.530371    0.698063    0.547893    11.00000   -1.20000
AFIX   0
C14   1   -0.714559    0.349965    0.046338    11.00000    0.09586    0.07011 =
         0.07800   -0.00656   -0.00822   -0.01727
AFIX 137
H14A  5   -0.818571    0.329208    0.090291    11.00000   -1.50000
H14B  5   -0.622355    0.323224    0.007785    11.00000   -1.50000
H14C  5   -0.835342    0.373612   -0.003478    11.00000   -1.50000
AFIX   0
HN1   5   -0.139521    0.549513    0.417358    11.00000    0.06194
HKLF 4
REM  sreenivas_sb8_0m in P2(1)/c
REM R1 =  0.0393 for   2053 Fo > 4sig(Fo)  and  0.0449 for all   2378 data
REM    204 parameters refined using      0 restraints
REM Highest difference peak  0.196,  deepest hole -0.232,  1-sigma level  0.038
END
;
