# Supplementary material for: N-(4-Methyl­phenyl­sulfon­yl)-3-nitro­benzamide
Source: Acta Crystallogr Sect E Struct Rep Online. 2014 Jan 22;70(Pt 2):o191. doi: 10.1107/S1600536814001317 (PMC3998341; doi:10.1107/S1600536814001317)
Supplement: Supplementary file 2 [file e-70-0o191-Isup2.hkl]

#
# h,k,l, Fc-squared, Fo-squared, sigma(Fo-squared) and status flag
#
data_I
_shelx_title ' sreenivas_sb8_0m in P2(1)/c'
_shelx_refln_list_code          4
_shelx_F_calc_maximum      169.52
_exptl_crystal_F_000       664.00
_reflns_d_resolution_high  0.8541
 
loop_
 _symmetry_equiv_pos_as_xyz
 'x, y, z'
 '-x, y+1/2, -z+1/2'
 '-x, -y, -z'
 'x, -y-1/2, z-1/2'
 
_cell_length_a     4.9736
_cell_length_b    23.2453
_cell_length_c    12.7197
_cell_angle_alpha  90.000
_cell_angle_beta  100.820
_cell_angle_gamma  90.000
 
_shelx_F_squared_multiplier     1.000
 
loop_
 _refln_index_h
 _refln_index_k
 _refln_index_l
 _refln_F_squared_calc
 _refln_F_squared_meas
 _refln_F_squared_sigma
 _refln_observed_status
   1   0   0     1544.32     1558.34     55.56 o
   2   0   0      958.93      999.55     27.97 o
   3   0   0     1172.49      975.53     30.06 o
   4   0   0      241.80      244.32     14.39 o
   5   0   0      259.14      264.70     14.99 o
   1   1   0      238.54      265.65      5.96 o
   2   1   0       73.67       71.30      1.90 o
   3   1   0       34.32       28.25      1.41 o
   4   1   0       32.77       40.99      3.39 o
   5   1   0      106.58      115.32      5.94 o
   0   2   0     3095.42     3564.01    109.17 o
   1   2   0     2186.59     2235.73     39.36 o
   2   2   0     1400.50     1508.23     33.36 o
   3   2   0      417.07      392.55     10.03 o
   4   2   0      236.35      241.58     12.44 o
   5   2   0      152.83      148.36     10.64 o
   1   3   0     2496.58     2605.60     44.12 o
   2   3   0     1138.28     1167.72     27.49 o
   3   3   0        0.05        0.00      0.78 o
   4   3   0        0.87        3.35      1.65 o
   5   3   0       68.67       71.43      4.10 o
   0   4   0     5267.59     5655.24    141.40 o
   1   4   0    28736.17    28779.15    487.95 o
   2   4   0       21.01       30.47      1.21 o
   3   4   0       64.81       66.80      2.19 o
   4   4   0      356.69      357.68     11.24 o
   5   4   0      516.77      524.31     27.58 o
   1   5   0     6090.74     6578.86    112.11 o
   2   5   0      394.79      448.25     17.01 o
   3   5   0        9.54        9.65      1.03 o
   4   5   0      219.07      245.98      8.26 o
   5   5   0        9.62        7.19      3.60 o
   0   6   0      109.47      135.89      3.86 o
   1   6   0     1885.00     2117.15     36.13 o
   2   6   0      148.67      145.39     11.69 o
   3   6   0       30.80       35.27      1.63 o
   4   6   0      312.81      311.75     10.77 o
   5   6   0       50.86       42.87      5.10 o
   1   7   0     1003.56     1107.35     19.24 o
   2   7   0       52.46       44.72      2.96 o
   3   7   0       57.35       50.48      2.23 o
   4   7   0      146.47      151.93      5.54 o
   5   7   0       14.64       14.39      3.90 o
   0   8   0     4860.43     4957.93    124.15 o
   1   8   0     1748.29     1649.75     29.58 o
   2   8   0      283.20      286.84     10.75 o
   3   8   0      136.18      148.30      4.28 o
   4   8   0      156.42      169.97      5.99 o
   5   8   0      128.20      139.40      9.29 o
   1   9   0       90.59      115.35      2.89 o
   2   9   0     1685.75     1667.74     34.56 o
   3   9   0       17.72       17.25      1.54 o
   4   9   0       53.51       60.99      3.32 o
   5   9   0        0.04        1.20      2.40 o
   0  10   0        2.87        2.58      0.61 o
   1  10   0       32.52       45.26      3.00 o
   2  10   0       86.79       92.39      2.85 o
   3  10   0      253.32      259.70      7.36 o
   4  10   0      144.83      152.83      5.61 o
   5  10   0       81.03       81.54      7.19 o
   1  11   0      221.88      216.74     11.69 o
   2  11   0       89.08       79.16      2.36 o
   3  11   0       43.74       37.59      2.28 o
   4  11   0       42.11       41.90      2.84 o
   5  11   0        0.43        2.40      2.10 o
   0  12   0      547.28      352.54     17.39 o
   1  12   0      714.90      624.13     16.85 o
   2  12   0       31.27       35.90      1.59 o
   3  12   0       11.84       13.61      1.27 o
   4  12   0      184.82      208.97      6.92 o
   5  12   0       34.02       33.57      3.90 o
   1  13   0        9.59        8.82      2.74 o
   2  13   0       46.97       50.24      1.95 o
   3  13   0      763.53      782.03     15.90 o
   4  13   0      148.88      160.37      5.69 o
   0  14   0       17.58       21.17      1.63 o
   1  14   0       13.41       14.02      1.21 o
   2  14   0        0.29        0.84      0.86 o
   3  14   0      375.08      365.89      7.40 o
   4  14   0       93.70       98.64      4.16 o
   1  15   0        3.23        4.21      0.90 o
   2  15   0        3.09        3.86      0.94 o
   3  15   0      136.76      126.36      3.38 o
   4  15   0       88.72       85.68      3.93 o
   0  16   0       54.91       62.88      2.99 o
   1  16   0      102.69       94.16      3.06 o
   2  16   0     1641.27     1630.68     35.55 o
   3  16   0        6.38        9.36      1.11 o
   4  16   0      243.38      259.46      7.77 o
   1  17   0       45.71       36.16      1.86 o
   2  17   0       27.03       27.48      2.04 o
   3  17   0       21.69       20.45      1.35 o
   4  17   0       31.47       29.88      2.12 o
   0  18   0       42.64       39.43      3.15 o
   1  18   0      195.11      187.32      4.93 o
   2  18   0      472.26      476.42     10.18 o
   3  18   0       31.01       33.73      1.64 o
   4  18   0       64.32       62.94      2.87 o
   1  19   0      167.70      181.05      5.10 o
   2  19   0      188.96      181.23      5.10 o
   3  19   0        0.55        1.83      0.98 o
   4  19   0       26.10       19.44      1.96 o
   0  20   0      266.84      257.08      8.37 o
   1  20   0      343.44      357.41      9.58 o
   2  20   0       25.97       24.36      2.48 o
   3  20   0       58.16       60.87      2.43 o
   1  21   0       28.35       32.26      4.72 o
   2  21   0       12.88       13.94      1.53 o
   3  21   0        6.54        7.79      1.17 o
   0  22   0      127.00      132.95      8.54 o
   1  22   0      326.12      325.31     13.15 o
   2  22   0        1.77        1.85      1.02 o
   3  22   0       19.00       19.62      2.64 o
   1  23   0      185.21      183.46      8.69 o
   2  23   0        4.79        6.62      1.40 o
   3  23   0        0.75        0.32      1.95 o
   0  24   0       58.49       61.15      6.00 o
   1  24   0       88.07       80.34     10.10 o
   2  24   0        0.32        0.36      1.03 o
   1  25   0       16.02       13.13      1.96 o
   2  25   0        2.42        2.26      1.34 o
   0  26   0       40.32       27.58      3.60 o
   1  26   0        8.85        2.87      2.25 o
  -5   1   1       44.72       38.25      5.25 o
  -4   1   1      740.51      710.11     17.87 o
  -3   1   1      216.75      178.01      4.29 o
  -2   1   1       28.30       19.63      1.60 o
  -1   1   1     3401.93     3571.35     77.15 o
   0   1   1     1929.14     2040.80     39.55 o
   1   1   1      257.78      233.42      4.86 o
   2   1   1        5.72       13.47      0.68 o
   3   1   1       19.52       17.88      1.38 o
   4   1   1       89.04       93.29      5.30 o
   5   1   1        3.93        8.00      2.12 o
  -5   2   1      128.78      116.61      8.39 o
  -4   2   1        6.21        6.89      1.73 o
  -3   2   1      103.43      110.62      3.02 o
  -2   2   1      288.50      342.96      7.78 o
  -1   2   1       22.92       15.69      0.52 o
   0   2   1     1353.42     1448.93     25.70 o
   1   2   1      409.28      407.66      7.70 o
   2   2   1      486.73      503.82     12.18 o
   3   2   1      524.16      486.55     12.44 o
   4   2   1       20.97       26.57      2.94 o
   5   2   1       13.38        9.86      3.00 o
  -5   3   1       49.13       45.87      5.40 o
  -4   3   1      148.37      140.52      9.13 o
  -3   3   1      297.11      262.38      6.74 o
  -2   3   1      108.95       97.42      2.50 o
  -1   3   1     1647.07     1683.96     28.79 o
   0   3   1      474.93      510.92      9.24 o
   1   3   1     5064.06     5236.07     96.52 o
   2   3   1        5.63       12.02      0.77 o
   3   3   1       12.81        9.46      1.12 o
   4   3   1       38.99       45.60      2.93 o
   5   3   1      122.61      128.92      5.92 o
  -5   4   1       27.74       27.58      4.50 o
  -4   4   1       15.94       12.22      1.67 o
  -3   4   1        1.45        3.64      0.82 o
  -2   4   1       32.40       35.32      1.27 o
  -1   4   1      218.86      248.57      4.88 o
   0   4   1     2603.20     2727.62     48.34 o
   1   4   1     7437.95     7739.24    142.72 o
   2   4   1        6.64       10.02      2.25 o
   3   4   1        0.78        0.74      0.84 o
   4   4   1        8.35        7.43      1.81 o
   5   4   1        0.77        3.34      1.37 o
  -5   5   1      243.14      239.22     14.39 o
  -4   5   1       64.87       69.89      3.86 o
  -3   5   1      568.36      495.14     10.15 o
  -2   5   1      835.73      768.89     28.21 o
  -1   5   1    25816.07    26824.16    494.81 o
   0   5   1     6234.68     6723.62    118.55 o
   1   5   1    13133.78    13473.11    248.76 o
   2   5   1     1000.77      977.57     64.15 o
   3   5   1       12.77       16.85      1.24 o
   4   5   1       45.21       40.07      3.65 o
   5   5   1        5.07        8.09      2.70 o
  -5   6   1       76.72       75.24      6.89 o
  -4   6   1      317.98      314.24     10.79 o
  -3   6   1      178.65      164.95      4.48 o
  -2   6   1      713.10      797.10     53.06 o
  -1   6   1     1955.29     2227.89     41.68 o
   0   6   1      370.86      359.27      7.32 o
   1   6   1       72.85       89.11      2.08 o
   2   6   1     1791.66     1969.23    127.11 o
   3   6   1      200.58      191.46      4.53 o
   4   6   1      238.00      224.16      7.76 o
   5   6   1      135.17      129.80      8.99 o
  -5   7   1        4.72        1.50      3.00 o
  -4   7   1      588.81      635.04     22.10 o
  -3   7   1       28.33       32.68      1.77 o
  -2   7   1      343.28      345.69     19.19 o
  -1   7   1      790.10      827.48     14.99 o
   0   7   1      300.73      314.21      6.51 o
   1   7   1     1557.68     1436.48     27.05 o
   2   7   1     1463.33     1425.85     44.98 o
   3   7   1       96.99       97.55      2.88 o
   4   7   1       95.07       94.88      3.99 o
   5   7   1        0.86        0.00      2.10 o
  -5   8   1       44.33       49.16      5.40 o
  -4   8   1        6.60        4.82      1.59 o
  -3   8   1      615.58      597.52     13.18 o
  -2   8   1      554.90      528.91     16.79 o
  -1   8   1     6433.39     6878.74    121.61 o
   0   8   1      110.07      103.01      2.54 o
   1   8   1      160.95      199.47      3.90 o
   2   8   1     1008.19      949.60     24.89 o
   3   8   1      134.72      138.49      5.81 o
   4   8   1      187.77      202.55      7.66 o
   5   8   1       41.46       48.56      5.10 o
  -5   9   1        2.94        1.50      3.30 o
  -4   9   1      738.28      718.45     18.89 o
  -3   9   1      540.57      556.68     12.48 o
  -2   9   1     5782.61     5442.79    111.05 o
  -1   9   1     1289.72     1340.46     24.19 o
   0   9   1      103.68       85.96      2.08 o
   1   9   1     1742.49     1766.99     42.13 o
   2   9   1      837.15      747.26     15.81 o
   3   9   1      792.08      763.82     16.49 o
   4   9   1      423.81      414.85     11.65 o
   5   9   1       23.16       20.98      3.90 o
  -5  10   1       32.55       38.67      4.80 o
  -4  10   1      150.64      150.42      5.49 o
  -3  10   1      563.05      618.83     15.90 o
  -2  10   1     1079.45     1042.91     20.63 o
  -1  10   1       75.46       93.74      4.01 o
   0  10   1        9.68       13.92      0.79 o
   1  10   1      166.38      155.07      5.42 o
   2  10   1       90.97      103.16      2.76 o
   3  10   1      695.13      655.47     14.88 o
   4  10   1        9.06       14.51      1.97 o
   5  10   1       24.25       20.38      3.90 o
  -5  11   1        0.15        0.00      2.70 o
  -4  11   1       24.49       28.49      2.31 o
  -3  11   1     1881.44     1857.75     41.47 o
  -2  11   1       32.06       23.60      1.25 o
  -1  11   1      559.26      555.49     26.38 o
   0  11   1       66.80       70.43      1.97 o
   1  11   1        6.31        4.89      2.85 o
   2  11   1      152.17      143.62      3.49 o
   3  11   1      884.42      892.78     19.37 o
   4  11   1        1.19        1.77      1.51 o
   5  11   1      116.92       98.33      6.89 o
  -5  12   1        8.45        9.29      2.40 o
  -4  12   1        2.51        2.37      1.39 o
  -3  12   1      435.64      406.39     13.69 o
  -2  12   1      883.64      894.56     15.89 o
  -1  12   1       42.26       45.32      1.85 o
   0  12   1        0.20        4.79      2.40 o
   1  12   1        2.23        2.76      0.83 o
   2  12   1      180.81      188.91      4.39 o
   3  12   1      528.90      570.10     11.90 o
   4  12   1       14.15       20.54      2.24 o
  -5  13   1        8.82        7.49      2.40 o
  -4  13   1      105.15      114.28      4.62 o
  -3  13   1     1303.73     1318.01     28.67 o
  -2  13   1     1490.73     1476.53     27.53 o
  -1  13   1      314.29      316.60      6.78 o
   0  13   1        2.45        2.11      0.88 o
   1  13   1      513.46      471.55     10.92 o
   2  13   1     1807.07     1782.67     32.87 o
   3  13   1      789.15      745.38     13.93 o
   4  13   1        1.54        0.41      1.75 o
  -4  14   1       18.33       19.63      2.12 o
  -3  14   1       14.18        9.07      1.39 o
  -2  14   1       11.90       15.94      1.65 o
  -1  14   1       11.30       11.59      1.16 o
   0  14   1      614.32      585.95     11.29 o
   1  14   1       57.99       55.16      2.29 o
   2  14   1        8.85        8.00      1.11 o
   3  14   1       14.32       14.80      1.25 o
   4  14   1       15.71       20.12      2.19 o
  -4  15   1       24.77       22.70      2.08 o
  -3  15   1        0.95        1.99      1.23 o
  -2  15   1      185.53      175.37      4.26 o
  -1  15   1       10.88        7.29      0.99 o
   0  15   1      363.03      321.10      6.60 o
   1  15   1      253.66      255.82      6.52 o
   2  15   1     1390.91     1427.27     30.46 o
   3  15   1       73.66       78.52      2.55 o
   4  15   1       17.35       20.57      2.03 o
  -4  16   1        0.05        0.48      1.37 o
  -3  16   1       52.56       59.49      2.39 o
  -2  16   1      104.67       95.26      3.49 o
  -1  16   1       16.98       14.64      1.29 o
   0  16   1       88.41       80.26      2.53 o
   1  16   1       66.52       81.78      3.07 o
   2  16   1      238.10      252.60      5.99 o
   3  16   1       46.35       60.79      2.78 o
   4  16   1       43.17       47.42      2.72 o
  -4  17   1       33.98       35.46      2.28 o
  -3  17   1      318.95      312.84      7.10 o
  -2  17   1      372.68      406.68      9.83 o
  -1  17   1        7.27        9.34      1.39 o
   0  17   1       27.87       25.83      1.59 o
   1  17   1      880.51      896.94     18.59 o
   2  17   1      422.78      430.33     10.25 o
   3  17   1      282.51      271.91      6.43 o
   4  17   1       11.02       11.48      1.49 o
  -4  18   1       78.30       58.95      2.79 o
  -3  18   1       37.97       40.65      1.97 o
  -2  18   1      113.56      125.49      3.72 o
  -1  18   1       50.54       58.53      2.44 o
   0  18   1       11.55       13.02      1.46 o
   1  18   1      197.63      198.72      6.37 o
   2  18   1       82.38       91.35      3.37 o
   3  18   1        0.98        0.00      0.89 o
   4  18   1       15.10       13.85      2.77 o
  -4  19   1       34.66       31.87      2.29 o
  -3  19   1        6.54       11.20      1.27 o
  -2  19   1       28.30       26.57      2.06 o
  -1  19   1      108.83      111.88      3.45 o
   0  19   1       47.91       50.41      3.16 o
   1  19   1      247.31      248.02      6.45 o
   2  19   1        0.75        1.74      1.20 o
   3  19   1       28.95       28.62      1.83 o
   4  19   1       14.38       18.89      3.30 o
  -3  20   1        7.75       10.83      1.23 o
  -2  20   1       21.45       21.69      1.61 o
  -1  20   1      163.14      165.08      5.96 o
   0  20   1       20.45       20.19      1.78 o
   1  20   1        6.34        7.22      1.45 o
   2  20   1      155.33      178.23      5.35 o
   3  20   1        9.00       12.43      1.31 o
  -3  21   1      185.79      185.18      5.45 o
  -2  21   1        1.68        5.43      1.29 o
  -1  21   1       20.28       15.27      1.79 o
   0  21   1       66.55       67.99      2.77 o
   1  21   1      178.49      169.39      5.43 o
   2  21   1      400.76      418.82      9.88 o
   3  21   1      126.85      113.10      3.40 o
  -3  22   1       11.96       11.56      1.48 o
  -2  22   1       18.54       23.25      1.73 o
  -1  22   1       92.07       89.03      8.48 o
   0  22   1      166.77      156.11      4.51 o
   1  22   1       98.87       97.98      3.90 o
   2  22   1        1.48        3.18      1.09 o
   3  22   1        0.98        2.05      1.22 o
  -3  23   1       37.92       38.45      2.88 o
  -2  23   1        0.92        0.94      1.27 o
  -1  23   1       45.47       43.05      3.35 o
   0  23   1       61.07       58.71      4.28 o
   1  23   1        0.40        0.00      1.63 o
   2  23   1        3.66        4.53      1.02 o
  -2  24   1        0.15        0.82      1.42 o
  -1  24   1        5.00        4.88      1.44 o
   0  24   1      175.50      173.22      7.93 o
   1  24   1       55.73       53.20      6.53 o
   2  24   1       14.85       16.30      1.46 o
  -2  25   1       34.84       36.24      5.09 o
  -1  25   1        1.63        2.70      1.80 o
   0  25   1       10.58        8.93      3.26 o
   1  25   1       49.96       51.41      6.40 o
   2  25   1       69.65       64.51      3.26 o
  -1  26   1       26.02       22.32      2.01 o
   0  26   1        9.05       10.83      2.54 o
   1  26   1        5.63        4.14      1.49 o
  -5   0   2      226.13      196.65     11.99 o
  -4   0   2      176.09      182.92      8.06 o
  -3   0   2      771.28      743.81     30.42 o
  -2   0   2      367.46      380.04     13.94 o
  -1   0   2    13510.95    14029.40    323.82 o
   0   0   2    25052.87    25359.52    774.02 o
   1   0   2      582.89      531.52     15.19 o
   2   0   2     1000.77     1075.00     69.85 o
   3   0   2        9.59        8.05      1.80 o
   4   0   2        5.66        5.90      2.44 o
   5   0   2       74.96       76.14      6.60 o
  -5   1   2       26.51       33.28      4.50 o
  -4   1   2        5.32        5.28      1.21 o
  -3   1   2       26.03       29.27      1.33 o
  -2   1   2      105.19      126.70      3.50 o
  -1   1   2     7206.19     7525.00    132.74 o
   0   1   2     3350.78     3477.55     75.39 o
   1   1   2     1733.20     1803.07     37.16 o
   2   1   2      979.54      982.74     36.26 o
   3   1   2        4.72        8.03      1.23 o
   4   1   2       66.13       73.37      5.67 o
   5   1   2       30.71       37.09      3.07 o
  -5   2   2      354.87      324.66     17.99 o
  -4   2   2        0.66        0.93      1.15 o
  -3   2   2      749.88      701.33     17.01 o
  -2   2   2      878.46      820.83     26.43 o
  -1   2   2     2253.81     2331.91     38.04 o
   0   2   2     1345.40     1343.81     26.22 o
   1   2   2     3571.04     3748.48     69.05 o
   2   2   2     3157.91     3152.45    201.15 o
   3   2   2      823.87      795.36     19.56 o
   4   2   2       65.16       71.96      7.77 o
   5   2   2       48.25       56.90      7.34 o
  -5   3   2        2.10        2.22      2.00 o
  -4   3   2      177.36      179.38      5.73 o
  -3   3   2        9.76       16.98      1.15 o
  -2   3   2     1969.71     2116.41     54.10 o
  -1   3   2       17.11       17.90      0.54 o
   0   3   2     5201.61     5226.00     92.28 o
   1   3   2      830.53      846.90     16.00 o
   2   3   2     2024.31     2256.12    144.79 o
   3   3   2        5.70        6.95      1.14 o
   4   3   2       96.75      112.36      4.90 o
   5   3   2       31.49       35.11      4.35 o
  -5   4   2      349.78      346.78     13.57 o
  -4   4   2      162.66      167.97      5.50 o
  -3   4   2      226.40      216.20      5.83 o
  -2   4   2       53.05       43.42      2.32 o
  -1   4   2    18307.77    18172.71    308.40 o
   0   4   2     2504.41     2525.66     44.75 o
   1   4   2      108.32      122.75      2.66 o
   2   4   2        1.08        2.40      1.80 o
   3   4   2       89.30       91.75      2.93 o
   4   4   2      231.64      251.27      8.53 o
   5   4   2      231.94      230.45      9.42 o
  -5   5   2       23.51       23.49      2.73 o
  -4   5   2       52.52       61.76      3.10 o
  -3   5   2       87.18       75.08      2.44 o
  -2   5   2      989.96     1076.49     49.61 o
  -1   5   2      323.71      311.51      6.24 o
   0   5   2      905.20      970.27     17.44 o
   1   5   2      209.07      269.89      5.43 o
   2   5   2      170.89      165.48     12.89 o
   3   5   2       59.87       69.47      2.81 o
   4   5   2       29.58       34.32      2.68 o
   5   5   2       19.90       15.36      2.30 o
  -5   6   2       11.65        9.89      3.60 o
  -4   6   2        0.57        0.40      1.74 o
  -3   6   2     1118.11     1036.37     21.31 o
  -2   6   2     6701.45     7223.41    458.96 o
  -1   6   2       39.36       28.44      1.36 o
   0   6   2     1974.85     2054.83     36.53 o
   1   6   2     1953.52     2033.46     37.96 o
   2   6   2     1224.26     1104.59     67.90 o
   3   6   2      186.61      184.41      5.32 o
   4   6   2      507.17      526.38     18.51 o
   5   6   2      109.47      115.71      8.09 o
  -5   7   2        2.07        0.90      2.40 o
  -4   7   2        9.71       13.65      2.16 o
  -3   7   2      203.05      201.63      4.83 o
  -2   7   2      404.49      471.45     38.82 o
  -1   7   2      452.77      514.09      9.48 o
   0   7   2     1803.61     1863.24     33.31 o
   1   7   2    11084.98    11200.09    207.59 o
   2   7   2      192.78      199.21      5.31 o
   3   7   2       29.09       26.31      1.64 o
   4   7   2      198.95      228.66      7.88 o
   5   7   2       69.87       71.65      6.00 o
  -5   8   2       37.50       38.37      4.80 o
  -4   8   2        0.02        3.15      1.75 o
  -3   8   2       31.60       28.32      1.60 o
  -2   8   2     3750.56     3372.31     75.70 o
  -1   8   2      159.55      137.66      3.83 o
   0   8   2     2855.57     2778.18     49.48 o
   1   8   2        3.43        4.93      1.23 o
   2   8   2       87.34       76.63      1.91 o
   3   8   2      259.51      226.69      5.14 o
   4   8   2      362.42      375.88     10.40 o
   5   8   2       51.92       56.96      5.10 o
  -5   9   2        0.91        5.85      2.54 o
  -4   9   2       13.07       11.55      1.73 o
  -3   9   2        0.74        1.19      1.08 o
  -2   9   2      116.56      118.75      2.89 o
  -1   9   2     4058.14     4146.67    127.40 o
   0   9   2       44.41       51.05      1.63 o
   1   9   2      667.72      739.47     21.51 o
   2   9   2        0.16        2.26      0.71 o
   3   9   2       35.24       33.31      1.40 o
   4   9   2       29.09       30.05      2.82 o
   5   9   2        0.50        0.00      1.80 o
  -5  10   2        0.33        0.15      2.33 o
  -4  10   2      245.01      265.13      8.18 o
  -3  10   2      810.76      870.38     17.24 o
  -2  10   2       14.44       15.53      0.92 o
  -1  10   2     2341.47     2267.21     99.53 o
   0  10   2      825.42      877.79     17.72 o
   1  10   2     1059.23      965.67     37.92 o
   2  10   2     2304.99     2186.92     36.92 o
   3  10   2      672.09      669.37     13.67 o
   4  10   2      117.72      119.93      5.65 o
   5  10   2       23.00       20.09      3.00 o
  -5  11   2       17.79       14.37      2.64 o
  -4  11   2       36.79       36.72      2.74 o
  -3  11   2        5.43        5.68      1.25 o
  -2  11   2        5.24        4.21      0.72 o
   0  11   2      143.55      154.73      6.15 o
   1  11   2      195.90      166.63      9.78 o
   2  11   2       93.64       85.61      2.52 o
   3  11   2      217.93      208.29      4.65 o
   4  11   2       29.46       27.70      2.64 o
  -5  12   2       11.05       14.18      2.30 o
  -4  12   2       21.79       15.33      1.97 o
  -3  12   2      211.40      186.46      5.02 o
  -2  12   2      132.24      142.84      3.32 o
  -1  12   2      117.80       85.25      3.70 o
   1  12   2      579.70      511.55     11.79 o
   2  12   2       56.28       52.78      2.75 o
   3  12   2      933.68      938.35     17.26 o
   4  12   2       90.14       86.64      4.32 o
  -5  13   2       11.37        9.29      2.70 o
  -4  13   2       49.24       45.70      3.07 o
  -3  13   2      127.79      120.55      3.99 o
  -2  13   2      328.02      316.64      6.31 o
  -1  13   2       85.02       79.38      2.27 o
   0  13   2     1662.97     1505.31     33.22 o
   1  13   2       27.15       30.56      1.67 o
   2  13   2        5.66       10.32      1.13 o
   3  13   2       77.03       69.43      2.38 o
   4  13   2       53.90       50.67      3.59 o
  -4  14   2       82.59       78.93      5.50 o
  -3  14   2       59.33       74.96      4.83 o
  -2  14   2      486.21      484.52      9.18 o
  -1  14   2      189.51      184.68      4.07 o
   0  14   2      136.44      138.10      4.06 o
   1  14   2       32.83       31.11      1.75 o
   2  14   2      104.61      108.20      3.25 o
   3  14   2      121.62      127.18      3.38 o
   4  14   2      163.34      156.43      5.50 o
  -4  15   2       47.52       51.49      3.98 o
  -3  15   2      338.07      323.08      8.18 o
  -2  15   2        0.27        0.42      0.83 o
  -1  15   2      109.35      102.95      2.97 o
   0  15   2        5.67        5.88      1.25 o
   1  15   2      100.15      110.57      3.77 o
   2  15   2      293.89      285.73      7.24 o
   3  15   2        1.79        2.55      1.00 o
   4  15   2        0.24        2.52      1.36 o
  -4  16   2       12.76       14.75      1.79 o
  -3  16   2      175.11      163.09      4.93 o
  -2  16   2      100.66      107.98      3.08 o
  -1  16   2       31.82       28.71      1.58 o
   0  16   2       16.00       20.78      1.53 o
   1  16   2      200.59      188.61      6.04 o
   2  16   2      111.47      115.95      3.82 o
   3  16   2      127.43      141.92      3.62 o
   4  16   2      163.09      142.09      5.80 o
  -4  17   2      112.89       93.51      4.50 o
  -3  17   2       87.26       84.60      3.44 o
  -2  17   2       17.57       15.90      1.36 o
  -1  17   2       53.47       49.48      2.07 o
   0  17   2       39.18       37.42      1.85 o
   1  17   2        1.33        3.19      1.34 o
   2  17   2      214.50      215.47      5.87 o
   3  17   2       13.79       13.67      1.23 o
   4  17   2        0.46        0.00      1.63 o
  -4  18   2        4.19        2.85      1.21 o
  -3  18   2        0.35        1.95      1.22 o
  -2  18   2      245.73      248.39      5.54 o
  -1  18   2      109.40      119.44      4.42 o
   0  18   2      131.58      132.40      4.27 o
   1  18   2       23.62       28.75      2.08 o
   2  18   2      117.56      116.10      3.86 o
   3  18   2      282.45      301.18      6.71 o
   4  18   2       98.94       88.27      4.55 o
  -4  19   2       64.83       51.49      3.66 o
  -3  19   2        7.75       10.23      1.39 o
  -2  19   2       38.93       37.91      1.91 o
  -1  19   2        5.49        6.37      1.33 o
   0  19   2       51.12       51.49      2.59 o
   1  19   2        0.57        0.22      1.10 o
   2  19   2        4.68        6.22      1.49 o
   3  19   2        1.03        1.56      1.12 o
  -3  20   2        1.26        2.69      1.05 o
  -2  20   2       51.50       58.23      5.16 o
  -1  20   2      125.84      130.71      4.57 o
   0  20   2       53.98       53.84      2.98 o
   1  20   2      418.61      440.90     17.81 o
   2  20   2      167.82      183.45      4.68 o
   3  20   2      172.41      173.89      4.69 o
  -3  21   2        9.61        7.45      1.34 o
  -2  21   2       18.32       17.22      1.52 o
  -1  21   2        0.10        0.00      1.27 o
   0  21   2       54.06       57.22      2.80 o
   1  21   2       12.96       13.25      1.85 o
   2  21   2        1.27        1.69      1.03 o
   3  21   2        1.84        0.20      1.18 o
  -3  22   2        3.95        2.79      1.32 o
  -2  22   2       80.00       71.98      3.55 o
  -1  22   2      108.46      113.91      5.58 o
   0  22   2      127.66      120.06      5.92 o
   1  22   2       74.49       76.31      3.28 o
   2  22   2      109.18      112.65      3.26 o
   3  22   2       97.17       90.08      3.37 o
  -3  23   2        0.56        0.00      1.13 o
  -2  23   2        0.01        0.34      1.00 o
  -1  23   2      188.65      181.01     10.33 o
   0  23   2       18.55       19.04      2.04 o
   1  23   2       49.91       52.69      3.03 o
   2  23   2        2.71        4.80      1.03 o
  -2  24   2       50.72       52.38      3.16 o
  -1  24   2       33.27       32.01      5.25 o
   0  24   2      243.36      246.08      8.40 o
   1  24   2       41.67       45.26      4.98 o
   2  24   2       29.81       25.29      2.55 o
  -2  25   2        2.00        1.23      0.94 o
  -1  25   2       32.70       31.48      2.38 o
   0  25   2        0.06        0.00      1.84 o
   1  25   2       50.10       39.15      2.21 o
  -1  26   2      108.87       83.45      4.50 o
   0  26   2       10.19        6.89      1.84 o
   1  26   2       10.37        8.27      1.66 o
  -5   1   3      265.04      232.35      9.54 o
  -4   1   3     1047.23      947.73     22.05 o
  -3   1   3       12.66        7.09      0.84 o
  -2   1   3      789.04      808.32     20.85 o
  -1   1   3     2564.99     2390.13     42.44 o
   0   1   3     4045.91     3976.46     99.09 o
   1   1   3      732.64      632.67     14.16 o
   2   1   3      549.43      599.30     28.63 o
   3   1   3      567.63      585.86     14.84 o
   4   1   3        2.29        5.07      1.57 o
   5   1   3      199.59      225.07     14.39 o
  -5   2   3       17.78       12.05      2.85 o
  -4   2   3       67.36       63.43      3.09 o
  -3   2   3      661.21      600.78     12.63 o
  -2   2   3      482.80      441.35     12.72 o
  -1   2   3      118.49      115.78      2.91 o
   0   2   3      943.07      998.90     19.65 o
   1   2   3      135.26      146.22      3.16 o
   2   2   3      498.88      499.57     17.27 o
   3   2   3       92.13       91.12      3.41 o
   4   2   3       27.26       28.70      2.27 o
   5   2   3       21.24       23.17      4.95 o
  -5   3   3      431.09      420.99     24.73 o
  -4   3   3      650.59      653.75     17.06 o
  -3   3   3        3.18        6.14      0.88 o
  -2   3   3     1439.11     1522.58     39.18 o
  -1   3   3      270.08      270.75      5.31 o
   0   3   3     2448.84     2370.38     46.09 o
   1   3   3     1030.70      947.14     17.77 o
   2   3   3      871.06      829.48     25.45 o
   3   3   3      280.23      273.01      7.57 o
   4   3   3       15.70       21.66      2.29 o
   5   3   3      171.85      175.13      7.31 o
  -5   4   3        8.58        7.29      2.52 o
  -4   4   3        2.48        3.35      1.42 o
  -3   4   3        1.54        1.47      0.79 o
  -2   4   3     1509.35     1590.71     44.77 o
  -1   4   3        5.60       11.59      0.79 o
   0   4   3     1357.15     1523.48     29.87 o
   1   4   3      196.68      222.00      4.57 o
   2   4   3        1.33        0.76      0.88 o
   3   4   3        9.24       10.01      1.42 o
   4   4   3       12.64       15.72      3.35 o
   5   4   3       18.81       16.05      2.12 o
  -5   5   3      402.26      371.67     21.89 o
  -4   5   3      124.03      121.46      4.56 o
  -3   5   3       85.48       79.33      2.50 o
  -2   5   3       17.76       25.18      4.20 o
  -1   5   3       36.47       42.23      1.08 o
   0   5   3     1143.72     1169.23     23.03 o
   1   5   3     2909.70     2825.49     52.32 o
   2   5   3       22.39       20.75      1.49 o
   3   5   3       84.29       92.89      3.20 o
   4   5   3       86.71       99.58      5.10 o
   5   5   3       77.08       80.04      6.00 o
  -5   6   3       51.88       49.48      3.61 o
  -4   6   3       25.69       23.04      1.93 o
  -3   6   3       10.15        8.71      1.00 o
  -2   6   3     2121.95     2261.15    211.19 o
  -1   6   3      550.59      611.55     10.85 o
   0   6   3        0.23        0.00      0.29 o
   1   6   3     1242.77     1442.15     32.06 o
   2   6   3       38.84       34.90      1.37 o
   3   6   3      319.22      318.44      6.95 o
   4   6   3       19.80       22.65      2.33 o
   5   6   3       20.81       18.89      3.00 o
  -5   7   3       70.63       78.17      5.09 o
  -4   7   3      311.42      315.68      8.22 o
  -3   7   3        7.56        7.24      0.99 o
  -2   7   3      710.30      776.43     21.34 o
  -1   7   3      260.84      211.41      4.22 o
   0   7   3      998.74      975.91     17.77 o
   1   7   3      900.79      858.84     18.15 o
   2   7   3      107.04      103.85      2.75 o
   3   7   3       91.17       91.20      2.32 o
   4   7   3      314.28      317.45     10.26 o
   5   7   3       75.58       74.04      5.70 o
  -5   8   3        9.64        9.27      3.00 o
  -4   8   3      107.26      115.39      5.01 o
  -3   8   3      165.70      167.32      4.25 o
  -2   8   3      261.68      220.08      4.94 o
  -1   8   3      581.78      607.07     11.32 o
   0   8   3     1264.52     1192.12     22.41 o
   1   8   3      710.37      796.42     22.78 o
   2   8   3      290.36      284.64      4.81 o
   3   8   3       40.48       41.46      1.58 o
   4   8   3        9.84       10.78      2.35 o
   5   8   3        0.86        0.00      2.70 o
  -5   9   3       10.36       10.56      2.30 o
  -4   9   3      387.07      421.07     11.77 o
  -3   9   3       11.15        6.73      1.14 o
  -2   9   3     1055.30     1069.34     17.95 o
  -1   9   3     1117.16     1121.16     49.76 o
   0   9   3      153.44      130.80      2.99 o
   1   9   3       17.02        9.22      1.23 o
   2   9   3       69.30       63.11      1.81 o
   3   9   3       27.57       31.36      1.39 o
   4   9   3        8.18       14.26      4.00 o
  -5  10   3        1.88        3.88      2.09 o
  -4  10   3      183.15      190.63      6.51 o
  -3  10   3       28.00       33.07      1.85 o
  -2  10   3      368.63      322.12      5.30 o
   0  10   3       47.50       47.56      2.00 o
   1  10   3       87.57       84.77      2.87 o
   2  10   3      282.19      284.76      5.36 o
   3  10   3       15.81       15.59      1.09 o
   4  10   3       50.78       46.68      3.28 o
  -5  11   3       52.40       56.80      4.01 o
  -4  11   3       84.12       92.32      4.18 o
  -3  11   3      118.88      132.55      3.82 o
  -2  11   3      102.09       93.42      2.19 o
  -1  11   3     1760.64     1738.86     39.73 o
   0  11   3      419.10      325.26     15.89 o
   1  11   3      514.17      487.81      9.95 o
   2  11   3        1.13        2.89      0.78 o
   3  11   3        7.40        5.81      1.53 o
   4  11   3       75.50       85.48      4.72 o
  -5  12   3        2.46        1.83      1.87 o
  -4  12   3       38.51       35.52      2.56 o
  -3  12   3        0.52        1.14      0.96 o
  -2  12   3        7.62       13.73      1.19 o
  -1  12   3      880.27      790.74     15.27 o
   0  12   3     2592.81     2398.13     59.80 o
   1  12   3        0.07        0.85      1.00 o
   2  12   3      646.77      640.96     12.02 o
   3  12   3      192.97      211.48      4.80 o
   4  12   3       35.70       38.41      3.11 o
  -5  13   3       30.95       25.52      2.64 o
  -4  13   3        4.70        7.00      1.57 o
  -3  13   3     1274.09     1279.77     25.55 o
  -2  13   3        0.17        2.07      0.89 o
  -1  13   3       15.52       26.51      1.31 o
   0  13   3     1771.10     1639.41     32.80 o
   1  13   3       65.39       64.12      2.74 o
   2  13   3       71.85       56.57      2.79 o
   3  13   3       55.34       42.07      1.84 o
   4  13   3      143.37      150.64      6.02 o
  -4  14   3        0.02        1.61      1.76 o
  -3  14   3        0.11        0.00      1.12 o
  -2  14   3       11.02       10.39      1.04 o
  -1  14   3      115.41      124.44      3.10 o
   0  14   3      480.50      420.27      9.11 o
   1  14   3      149.77      141.39      4.47 o
   2  14   3        0.76        0.00      0.96 o
   3  14   3       93.69      103.75      3.04 o
   4  14   3        2.45        5.40      1.56 o
  -4  15   3      143.05      134.36      4.90 o
  -3  15   3        1.93        4.02      1.23 o
  -2  15   3       15.45       13.49      1.18 o
  -1  15   3      205.06      209.08      4.58 o
   0  15   3     1684.09     1600.14     35.54 o
   1  15   3     1243.82     1196.64     28.11 o
   2  15   3      158.12      153.86      4.19 o
   3  15   3       82.48       84.83      2.64 o
   4  15   3      137.42      130.91      5.28 o
  -4  16   3        6.96        7.37      1.64 o
  -3  16   3        0.04        0.00      1.18 o
  -2  16   3        4.48        5.29      1.35 o
  -1  16   3      627.87      631.12     14.95 o
   0  16   3      160.53      156.21      4.66 o
   1  16   3        0.60        0.53      1.27 o
   2  16   3      391.49      441.07      9.45 o
   3  16   3        4.62        8.37      1.12 o
   4  16   3       47.42       48.62      3.71 o
  -4  17   3      125.82      111.92      4.23 o
  -3  17   3       96.86      108.89      3.77 o
  -2  17   3       66.23       71.98      2.47 o
  -1  17   3      119.29      113.01      3.51 o
   0  17   3       60.29       56.53      2.61 o
   1  17   3      766.68      754.61     18.25 o
   2  17   3      343.76      340.98      7.65 o
   3  17   3       21.01       27.59      1.57 o
   4  17   3      159.41      154.89      7.34 o
  -4  18   3       15.65       13.65      1.98 o
  -3  18   3       27.87       28.33      1.90 o
  -2  18   3       60.23       65.23      2.68 o
  -1  18   3       15.37       15.72      1.58 o
   0  18   3        3.63        3.63      1.13 o
   1  18   3        0.45        1.13      1.29 o
   2  18   3       12.31       12.65      1.36 o
   3  18   3       38.96       39.04      2.30 o
  -4  19   3       11.10       17.48      3.75 o
  -3  19   3       48.73       48.89      3.87 o
  -2  19   3       22.13       22.32      1.53 o
  -1  19   3      414.46      437.25     11.25 o
   0  19   3      434.21      465.80     14.22 o
   1  19   3      359.35      356.09     10.15 o
   2  19   3       17.17       12.92      1.44 o
   3  19   3        8.89       12.95      1.33 o
  -3  20   3       16.79       17.04      1.69 o
  -2  20   3       10.52       11.33      1.40 o
  -1  20   3        8.22        6.86      1.52 o
   0  20   3       41.82       40.77      3.16 o
   1  20   3      201.67      212.21      6.54 o
   2  20   3        1.90        1.06      1.00 o
   3  20   3       29.61       32.53      1.68 o
  -3  21   3       44.60       48.25      2.50 o
  -2  21   3        0.02        0.00      0.89 o
  -1  21   3      139.76      138.72      9.48 o
   0  21   3       73.22       75.85      4.41 o
   1  21   3        5.11        5.61      1.81 o
   2  21   3       51.71       47.23      2.29 o
   3  21   3        1.25        2.38      1.07 o
  -3  22   3        5.97        5.28      1.22 o
  -2  22   3        0.04        0.00      1.04 o
  -1  22   3        0.11        0.00      1.40 o
   0  22   3        7.79        8.23      1.39 o
   1  22   3       47.42       43.16      2.55 o
   2  22   3        6.87        5.41      0.98 o
  -2  23   3       24.03       22.53      2.13 o
  -1  23   3      117.05      130.39      5.02 o
   0  23   3      255.32      250.11     10.69 o
   1  23   3        0.56        0.77      1.18 o
   2  23   3       20.10       22.79      1.38 o
  -2  24   3       41.74       40.00      2.85 o
  -1  24   3        0.03        0.00      1.13 o
   0  24   3       28.18       33.77      2.41 o
   1  24   3        6.52        6.37      1.30 o
   2  24   3       13.38       13.14      1.27 o
  -2  25   3        3.97        2.70      1.50 o
  -1  25   3        9.13        9.55      2.25 o
   0  25   3        0.30        2.22      1.22 o
   1  25   3       64.24       58.89      3.85 o
  -1  26   3        2.35        0.00      1.80 o
   0  26   3        3.24        5.08      2.52 o
   1  26   3        5.21        3.30      2.10 o
  -5   0   4        0.38        1.80      3.00 o
  -4   0   4      283.94      288.18     11.96 o
  -3   0   4      395.92      341.23     11.81 o
  -2   0   4      127.63       99.02      4.36 o
  -1   0   4      543.64      553.93     13.19 o
   0   0   4      959.30      945.16     52.51 o
   1   0   4     2480.96     2358.19     73.02 o
   2   0   4      960.92      913.80     25.06 o
   3   0   4      123.69      141.57      4.45 o
   4   0   4        9.00       13.25      5.40 o
   5   0   4       28.25       32.68      3.60 o
  -5   1   4        7.28        8.61      1.70 o
  -4   1   4       31.90       32.68      1.98 o
  -3   1   4      187.47      178.23      4.45 o
  -2   1   4     1203.16     1105.80     28.62 o
  -1   1   4      133.29      117.80      2.42 o
   0   1   4     1603.26     1680.08     36.87 o
   1   1   4      336.75      326.18      7.76 o
   2   1   4      654.03      660.03     12.08 o
   3   1   4        6.95        8.54      0.99 o
   4   1   4        9.57       15.67      1.82 o
   5   1   4       44.71       45.87      2.97 o
  -5   2   4        1.07        1.45      1.71 o
  -4   2   4      551.89      558.54     17.50 o
  -3   2   4     1968.24     1840.05     34.01 o
  -2   2   4       29.01       20.72      1.12 o
  -1   2   4      192.63      222.21      4.28 o
   0   2   4     1391.41     1333.83     29.42 o
   1   2   4      269.64      221.62      4.91 o
   2   2   4     2323.16     2197.52     38.68 o
   3   2   4      243.50      236.08      5.90 o
   4   2   4       28.67       31.60      2.31 o
   5   2   4        2.50        1.34      1.27 o
  -5   3   4        1.52        0.00      1.48 o
  -4   3   4      114.01      101.69      3.61 o
  -3   3   4      476.93      444.41      9.30 o
  -2   3   4        0.56        2.26      1.50 o
  -1   3   4      152.71      183.10      3.79 o
   0   3   4       41.49       41.60      1.46 o
   1   3   4     2135.03     2030.45     40.00 o
   2   3   4      859.65      781.68     12.89 o
   3   3   4       57.09       56.05      1.99 o
   4   3   4       15.50       17.89      1.90 o
   5   3   4        0.84        1.20      1.80 o
  -5   4   4       10.04        7.93      1.60 o
  -4   4   4      244.42      240.02      6.58 o
  -3   4   4      688.15      575.42     11.76 o
  -2   4   4      425.27      367.70     31.03 o
  -1   4   4      102.59      112.62      2.56 o
   0   4   4      828.29      831.92     16.60 o
   1   4   4      293.47      291.12      7.97 o
   2   4   4       70.32       44.53      1.44 o
   3   4   4       69.15       63.80      1.84 o
   4   4   4       49.05       50.46      2.47 o
   5   4   4        0.36        0.90      2.40 o
  -5   5   4        5.62        5.57      2.00 o
  -4   5   4      159.71      150.45      4.68 o
  -3   5   4       14.52       16.15      1.20 o
  -2   5   4      505.87      554.94     30.65 o
  -1   5   4       23.34       25.53      1.07 o
   0   5   4       91.18      100.66      2.54 o
   1   5   4        2.52        7.74      0.85 o
   2   5   4      106.24       80.67      2.06 o
   3   5   4      169.59      180.71      3.99 o
   4   5   4      129.89      132.98      7.92 o
   5   5   4        0.06        0.00      1.50 o
  -5   6   4        5.56        6.23      2.04 o
  -4   6   4      612.34      635.15     14.99 o
  -3   6   4      893.37      858.96     17.13 o
  -2   6   4      406.09      369.44      9.06 o
  -1   6   4       85.18       89.75      2.23 o
   0   6   4       25.37       47.68      1.55 o
   1   6   4     4914.46     4958.77    152.52 o
   2   6   4        4.90        3.86      0.65 o
   3   6   4       92.66       89.49      2.25 o
   4   6   4      160.01      163.70      5.47 o
  -5   7   4        5.38        1.74      1.78 o
  -4   7   4        2.20        2.28      1.35 o
  -3   7   4      189.06      223.32      5.29 o
  -2   7   4     1118.84     1049.04     20.31 o
  -1   7   4      166.43      178.37      8.99 o
   0   7   4     1606.70     1646.27     39.32 o
   1   7   4     4219.76     4091.37    126.23 o
   2   7   4        0.62        0.40      0.60 o
   3   7   4        0.36        1.82      0.74 o
   4   7   4        0.55        1.39      1.79 o
  -5   8   4        0.21        3.30      3.00 o
  -4   8   4      114.49      113.52      4.15 o
  -3   8   4      650.19      672.67     12.65 o
  -2   8   4       19.26       15.55      0.89 o
  -1   8   4     1346.15     1209.60     53.66 o
   0   8   4      253.59      280.61     10.31 o
   1   8   4       41.03       18.89      3.30 o
   2   8   4      380.62      363.37      6.55 o
   3   8   4      145.22      152.22      3.15 o
   4   8   4       12.83       12.80      2.41 o
  -5   9   4        0.31        0.00      3.30 o
  -4   9   4       32.61       30.39      2.22 o
  -3   9   4       23.44       17.49      1.31 o
  -2   9   4       11.74       20.45      0.94 o
  -1   9   4      122.08      136.70      8.39 o
   0   9   4      770.83      703.26     18.69 o
   1   9   4       50.23       59.13      2.02 o
   2   9   4      203.03      201.54      4.06 o
   3   9   4       65.53       71.85      2.25 o
   4   9   4        0.44        0.99      2.00 o
  -5  10   4       25.17       17.50      3.00 o
  -4  10   4      168.33      185.53      6.12 o
  -3  10   4      552.60      575.33     11.29 o
  -2  10   4      640.75      606.64      9.40 o
  -1  10   4      204.85      209.06      5.56 o
   0  10   4       11.46        9.29      2.10 o
   1  10   4      250.14      239.70      5.54 o
   2  10   4     1043.70      990.17     17.45 o
   3  10   4      326.36      300.83      5.71 o
   4  10   4        6.46        8.57      1.96 o
  -5  11   4        0.06        0.00      2.12 o
  -4  11   4        0.10        0.00      1.43 o
  -3  11   4      124.38      118.79      3.22 o
  -2  11   4      101.59      123.72      2.68 o
  -1  11   4       96.48       95.32      2.85 o
   0  11   4     2336.80     2106.88     41.86 o
   1  11   4       61.60       59.47      2.38 o
   2  11   4      398.42      438.61      9.99 o
   3  11   4        1.98        2.26      1.00 o
   4  11   4        0.01        0.82      1.76 o
  -5  12   4        8.23        7.65      2.43 o
  -4  12   4       53.73       63.93      3.50 o
  -3  12   4      297.74      299.99      7.45 o
  -2  12   4      231.77      213.97      4.04 o
  -1  12   4       11.25       24.05      1.97 o
   0  12   4       27.56       38.56      2.09 o
   1  12   4      300.03      277.70      6.51 o
   2  12   4      369.81      376.27      7.43 o
   3  12   4      230.20      221.80      4.97 o
   4  12   4        1.59        1.65      1.94 o
  -5  13   4       14.75        7.79      3.30 o
  -4  13   4        4.62        2.72      1.82 o
  -3  13   4       23.11       28.46      2.23 o
  -2  13   4       98.43      113.56      2.76 o
  -1  13   4        1.06        3.03      0.79 o
   0  13   4       10.61        9.03      0.99 o
   1  13   4       18.73       14.50      1.42 o
   2  13   4      352.53      378.56      8.28 o
   3  13   4       39.28       48.36      1.98 o
   4  13   4        3.43        3.37      1.61 o
  -4  14   4      151.08      164.12      8.96 o
  -3  14   4       54.80       66.03      2.68 o
  -2  14   4      408.77      420.38      7.64 o
  -1  14   4       92.39       93.38      3.04 o
   0  14   4      315.81      303.45      7.05 o
   1  14   4      231.29      235.38      6.67 o
   2  14   4      511.46      545.14     11.40 o
   3  14   4       84.74       81.81      2.78 o
   4  14   4        0.61        0.35      1.67 o
  -4  15   4        0.13        0.00      1.60 o
  -3  15   4       47.75       31.18      1.82 o
  -2  15   4       66.86       54.43      2.10 o
  -1  15   4      158.59      166.34      5.09 o
   0  15   4        2.41        7.05      1.88 o
   1  15   4        9.39        9.81      1.62 o
   2  15   4        1.03        0.35      1.11 o
   3  15   4      201.65      194.15      7.04 o
   4  15   4        0.04        0.00      1.87 o
  -4  16   4       27.10       27.10      2.58 o
  -3  16   4        9.88       15.00      1.49 o
  -2  16   4      318.00      355.34      7.39 o
  -1  16   4       45.85       48.63      2.46 o
   0  16   4      189.67      199.57      5.66 o
   1  16   4      168.18      175.07      5.45 o
   2  16   4      297.95      301.53      6.94 o
   3  16   4       23.85       28.28      2.64 o
   4  16   4       11.04       14.08      2.22 o
  -4  17   4       16.25       15.56      1.98 o
  -3  17   4       25.24       23.75      2.70 o
  -2  17   4        2.42        4.37      1.10 o
  -1  17   4       31.30       32.27      1.76 o
   0  17   4        7.21        6.41      1.31 o
   1  17   4       23.40       24.80      1.78 o
   2  17   4       43.54       45.53      2.86 o
   3  17   4       10.26       11.65      1.26 o
  -4  18   4        5.94        3.67      1.96 o
  -3  18   4      120.71      119.61      3.98 o
  -2  18   4      145.98      178.45      5.65 o
  -1  18   4       51.53       47.35      3.12 o
   0  18   4      157.65      172.21      5.17 o
   1  18   4      307.38      311.70      7.70 o
   2  18   4       90.86      105.45      3.35 o
   3  18   4      128.75      127.85      4.71 o
  -4  19   4       22.19       20.89      2.43 o
  -3  19   4        2.23        2.48      1.32 o
  -2  19   4       33.35       26.34      1.73 o
  -1  19   4        1.90        1.80      1.13 o
   0  19   4       42.52       45.75      2.29 o
   1  19   4        4.40        7.49      1.66 o
   2  19   4        0.35        0.00      1.11 o
   3  19   4        1.56        2.81      1.01 o
  -3  20   4        6.63       13.50      1.39 o
  -2  20   4        0.79        3.40      1.19 o
  -1  20   4      176.84      201.95      6.02 o
   0  20   4       16.42       17.22      1.62 o
   1  20   4      288.79      294.20      7.45 o
   2  20   4      141.42      146.33      3.97 o
   3  20   4       21.20       21.58      1.70 o
  -3  21   4        0.01        0.00      0.90 o
  -2  21   4       48.99       49.81      3.51 o
  -1  21   4        8.07        5.80      1.49 o
   0  21   4        0.86        1.16      1.39 o
   1  21   4       19.65       24.39      2.04 o
   2  21   4        2.57        1.99      1.18 o
  -3  22   4       15.14       17.11      1.66 o
  -2  22   4      169.89      147.24      4.74 o
  -1  22   4        2.12        2.58      1.90 o
   0  22   4       12.41       12.97      1.77 o
   1  22   4        2.89        3.96      1.24 o
   2  22   4      139.92      133.27      4.65 o
  -2  23   4        2.83        2.90      1.52 o
  -1  23   4       27.06       26.97      2.14 o
   0  23   4        0.33        0.00      1.29 o
   1  23   4        3.21        3.44      1.47 o
   2  23   4       11.95       11.68      1.35 o
  -2  24   4       42.06       47.92      2.81 o
  -1  24   4        5.82        6.93      1.99 o
   0  24   4        1.94        1.16      1.17 o
   1  24   4       62.50       54.61      2.50 o
  -1  25   4       34.16       32.42      4.50 o
   0  25   4       55.31       49.85      2.64 o
   1  25   4        0.13        0.76      1.12 o
  -1  26   4       15.66       13.79      2.70 o
  -5   1   5      218.22      196.83      6.10 o
  -4   1   5        3.45        4.39      1.31 o
  -3   1   5      784.59      736.53     16.69 o
  -2   1   5      240.32      205.58      6.54 o
  -1   1   5      319.80      363.55      7.24 o
   0   1   5     1274.98     1271.48     37.01 o
   1   1   5       68.38       63.71      3.18 o
   2   1   5       69.94       70.07      1.66 o
   3   1   5      210.32      208.81      3.73 o
   4   1   5       76.10       86.43      3.59 o
  -5   2   5        2.41        0.78      1.67 o
  -4   2   5       49.39       47.20      2.64 o
  -3   2   5       52.88       61.80      2.09 o
  -2   2   5       70.65       65.93      2.74 o
  -1   2   5      152.43      128.55      2.72 o
   0   2   5      399.13      459.79     10.70 o
   1   2   5     1346.89     1385.08     43.67 o
   2   2   5        4.82        5.25      0.67 o
   3   2   5        3.24        2.24      0.72 o
   4   2   5        1.62        3.07      1.49 o
  -5   3   5      101.21       96.50      5.29 o
  -4   3   5       46.06       40.11      2.33 o
  -3   3   5     1085.68     1031.63     20.30 o
  -2   3   5       76.29       58.49      2.61 o
  -1   3   5      802.02      783.67     15.04 o
   0   3   5       67.55       51.69      1.76 o
   1   3   5      109.99      110.20      4.77 o
   2   3   5       66.01       54.54      1.53 o
   3   3   5      337.37      353.25      6.05 o
   4   3   5      170.04      187.57      7.61 o
  -5   4   5        4.39        5.22      1.66 o
  -4   4   5      114.01      122.15      4.06 o
  -3   4   5        2.45        1.38      0.78 o
  -2   4   5        6.43       13.51      1.51 o
  -1   4   5     1213.26     1196.13     25.12 o
   0   4   5      796.17      797.93     16.11 o
   1   4   5      266.60      245.51      9.01 o
   2   4   5      308.21      302.22      5.45 o
   3   4   5       39.23       39.32      1.41 o
   4   4   5        7.49       12.22      1.67 o
  -5   5   5      141.02      135.86      5.53 o
  -4   5   5        2.87        2.75      1.19 o
  -3   5   5       59.58       61.59      2.11 o
  -2   5   5     1225.97     1112.52     20.12 o
  -1   5   5       19.41       13.79      2.70 o
   0   5   5      709.21      704.61     14.40 o
   1   5   5     1121.48     1057.01     33.81 o
   2   5   5      104.24      103.94      2.40 o
   3   5   5      337.09      348.68      6.06 o
   4   5   5      351.50      383.09      9.35 o
  -5   6   5       41.87       32.94      3.29 o
  -4   6   5       40.09       33.00      1.92 o
  -3   6   5      106.17      100.92      2.79 o
  -2   6   5      168.68      155.10      3.50 o
  -1   6   5       56.66       65.35      6.30 o
   0   6   5      101.60      108.05      2.89 o
   1   6   5     2568.03     2480.67     54.10 o
   2   6   5       24.72       27.59      1.31 o
   3   6   5       23.62       21.96      1.16 o
   4   6   5      106.65      109.01      4.39 o
  -5   7   5       42.89       47.95      2.54 o
  -4   7   5        5.28        8.03      1.40 o
  -3   7   5      316.04      334.21      6.86 o
  -2   7   5     1891.30     1862.22     28.85 o
  -1   7   5      469.92      495.16     20.36 o
   0   7   5      114.07       98.11      3.63 o
   1   7   5      347.41      349.88      6.98 o
   2   7   5      324.76      301.94      6.05 o
   3   7   5      492.50      500.24      8.34 o
   4   7   5      300.01      311.05     10.27 o
  -5   8   5        0.83        2.21      1.89 o
  -4   8   5        0.37        1.91      1.25 o
  -3   8   5       60.07       57.98      2.12 o
  -2   8   5       16.02       13.49      0.81 o
  -1   8   5        0.10        0.53      0.91 o
   0   8   5       52.22       52.16      4.20 o
   1   8   5      238.11      242.67      5.74 o
   2   8   5        0.30        0.67      0.76 o
   3   8   5       39.30       44.86      1.71 o
   4   8   5        0.01        0.00      1.63 o
  -5   9   5       18.40       19.33      4.65 o
  -4   9   5       21.07       23.96      2.06 o
  -3   9   5      146.02      149.26      4.11 o
  -2   9   5      476.07      448.55      7.12 o
  -1   9   5      932.99      869.82     17.68 o
   0   9   5      380.24      377.00     10.33 o
   1   9   5       36.29       38.62      1.91 o
   2   9   5       22.96       26.39      1.61 o
   3   9   5      353.39      353.94      6.57 o
   4   9   5       47.79       55.97      2.98 o
  -5  10   5       38.07       39.33      3.39 o
  -4  10   5       51.12       44.41      2.66 o
  -3  10   5       13.97       10.28      1.21 o
  -2  10   5        4.57        4.54      0.70 o
  -1  10   5       11.06       10.94      1.06 o
   0  10   5      194.94      204.10      4.12 o
   1  10   5        1.06        0.00      0.89 o
   2  10   5      433.84      475.46      9.06 o
   3  10   5      180.15      163.60      3.61 o
   4  10   5       32.57       29.50      2.33 o
  -5  11   5       53.63       46.30      5.25 o
  -4  11   5       34.89       27.65      2.16 o
  -3  11   5       58.54       68.78      2.28 o
  -2  11   5      700.52      714.20     11.50 o
  -1  11   5      894.06      890.24     19.03 o
   0  11   5      832.00      820.10     14.25 o
   1  11   5      198.16      211.60      5.21 o
   2  11   5      341.33      344.43      6.92 o
   3  11   5       91.79      101.69      2.69 o
   4  11   5       84.80       75.89      5.15 o
  -5  12   5        8.71        7.49      2.40 o
  -4  12   5        7.82       10.70      1.78 o
  -3  12   5        0.25        0.49      1.00 o
  -2  12   5        9.29       10.46      0.98 o
  -1  12   5      288.17      267.65      6.52 o
   0  12   5      843.19      833.06     15.79 o
   1  12   5      179.24      181.92      4.72 o
   2  12   5        1.47        2.90      0.92 o
   3  12   5       11.19       10.01      1.20 o
   4  12   5        0.01        0.00      1.19 o
  -4  13   5       35.69       32.26      2.56 o
  -3  13   5        0.95        0.24      1.04 o
  -2  13   5       69.13       66.51      2.06 o
  -1  13   5      900.20      968.73     20.79 o
   0  13   5      157.06      138.66      3.55 o
   1  13   5       14.50       14.83      1.37 o
   2  13   5       31.13       26.09      1.77 o
   3  13   5       66.42       77.07      2.91 o
   4  13   5      135.12      144.97      5.77 o
  -4  14   5       25.21       26.43      2.31 o
  -3  14   5       20.08       17.46      1.52 o
  -2  14   5        5.60        3.54      0.94 o
  -1  14   5        8.33       12.03      1.15 o
   0  14   5       25.66       36.02      1.65 o
   1  14   5      139.94      159.45      4.16 o
   2  14   5       20.51       22.31      1.77 o
   3  14   5       13.15       14.44      1.35 o
   4  14   5        1.11        0.45      1.48 o
  -4  15   5       21.15       20.85      3.43 o
  -3  15   5       32.17       27.28      1.90 o
  -2  15   5       93.50      107.58      3.09 o
  -1  15   5      626.20      664.43     12.94 o
   0  15   5      358.95      347.48      6.86 o
   1  15   5       50.81       51.93      2.39 o
   2  15   5       91.65      113.96      3.52 o
   3  15   5       63.51       63.41      2.42 o
  -4  16   5        7.04        6.06      1.61 o
  -3  16   5       57.80       54.30      2.58 o
  -2  16   5        0.12        1.49      0.95 o
  -1  16   5      464.02      474.65     10.00 o
   0  16   5        0.22        0.84      1.01 o
   1  16   5        0.81        2.72      1.14 o
   2  16   5        1.03        2.13      1.13 o
   3  16   5        4.12        3.49      1.02 o
  -4  17   5       43.53       40.01      2.71 o
  -3  17   5       59.05       53.88      2.60 o
  -2  17   5      165.74      163.87      4.69 o
  -1  17   5      334.51      337.68      7.49 o
   0  17   5       16.18       15.83      2.33 o
   1  17   5       21.91       24.73      1.90 o
   2  17   5        0.23        0.75      1.02 o
   3  17   5       26.46       27.87      1.54 o
  -4  18   5        6.99        7.86      1.49 o
  -3  18   5        6.26        7.30      1.28 o
  -2  18   5        0.06        0.00      1.08 o
  -1  18   5        0.56        1.23      1.03 o
   0  18   5       37.88       43.05      2.30 o
   1  18   5        6.26        8.14      1.59 o
   2  18   5        0.76        0.22      0.93 o
   3  18   5        0.94        2.21      1.11 o
  -3  19   5        2.59        4.04      1.02 o
  -2  19   5      117.66      133.03      3.79 o
  -1  19   5      374.58      410.18     11.81 o
   0  19   5       23.87       23.33      1.67 o
   1  19   5       15.11       22.75      2.15 o
   2  19   5       21.70       26.40      1.68 o
   3  19   5       70.17       62.47      2.62 o
  -3  20   5       11.36       10.09      1.25 o
  -2  20   5        0.10        0.50      1.12 o
  -1  20   5        2.95        5.34      1.49 o
   0  20   5        4.51        4.53      1.31 o
   1  20   5       14.12       15.73      1.85 o
   2  20   5        9.36        9.09      1.24 o
  -3  21   5        4.84        2.84      1.29 o
  -2  21   5       81.54       83.05      4.59 o
  -1  21   5       98.02      105.11      3.92 o
   0  21   5       24.81       23.01      1.91 o
   1  21   5       11.17       13.93      1.72 o
   2  21   5       40.23       39.57      1.89 o
  -3  22   5       23.21       23.08      2.40 o
  -2  22   5        6.66        8.07      1.32 o
  -1  22   5       18.20       15.88      1.67 o
   0  22   5       14.21       16.51      1.54 o
   1  22   5        5.12        6.57      1.33 o
   2  22   5        0.05        0.70      1.11 o
  -2  23   5      118.19      107.22      5.67 o
  -1  23   5      167.04      167.12      6.58 o
   0  23   5       29.35       24.34      2.29 o
   1  23   5        2.00        0.79      1.16 o
   2  23   5       89.75       82.74      6.89 o
  -2  24   5        4.77        1.20      2.10 o
  -1  24   5       15.93       14.37      1.91 o
   0  24   5       21.88       18.68      1.57 o
   1  24   5        1.14        0.77      0.86 o
  -1  25   5       84.18       80.04      5.70 o
   0  25   5       31.54       25.30      2.22 o
  -5   0   6       47.09       48.75      4.05 o
  -4   0   6      128.58      115.69      6.25 o
  -3   0   6      461.46      428.31     17.82 o
  -2   0   6        1.64        3.60      1.04 o
   0   0   6     1120.29     1175.40     94.13 o
   1   0   6      862.48      809.97     18.94 o
   2   0   6      820.35      755.14     16.16 o
   3   0   6      199.84      207.42      5.36 o
   4   0   6      103.85      112.61      6.02 o
  -5   1   6        1.40        2.75      1.17 o
  -4   1   6        0.49        0.51      1.29 o
  -3   1   6        3.42        2.33      0.83 o
  -2   1   6      112.53      100.84      3.01 o
  -1   1   6      906.63      808.20     52.16 o
   0   1   6      256.38      246.98      7.20 o
   1   1   6       55.15       48.90      1.39 o
   2   1   6      196.67      191.14      3.41 o
   3   1   6       17.68       19.82      1.08 o
   4   1   6        0.98        0.82      1.31 o
  -5   2   6       85.54       84.99      3.51 o
  -4   2   6      573.59      596.70     16.13 o
  -3   2   6      204.46      177.62      4.48 o
  -2   2   6      258.46      231.86      4.91 o
  -1   2   6      964.73      819.29     53.06 o
   0   2   6      747.41      642.37     17.08 o
   1   2   6     1352.71     1168.56     19.02 o
   2   2   6      262.59      265.38      4.47 o
   3   2   6       16.38       18.44      1.06 o
   4   2   6       15.57       19.99      1.79 o
  -5   3   6       10.49       12.18      2.38 o
  -4   3   6        4.04        3.87      1.46 o
  -3   3   6        3.23        2.14      0.87 o
  -2   3   6        9.35       12.44      0.89 o
  -1   3   6      715.59      675.70     44.37 o
   0   3   6      479.73      467.50     12.80 o
   1   3   6        7.74       10.81      0.85 o
   2   3   6        2.33        3.75      0.96 o
   3   3   6      289.07      288.07      5.16 o
   4   3   6        1.52        3.59      1.26 o
  -5   4   6       83.98       86.46      4.15 o
  -4   4   6      320.78      313.60      9.20 o
  -3   4   6        2.40        2.48      0.85 o
  -2   4   6      577.57      533.05      9.34 o
  -1   4   6      589.65      508.72     33.87 o
   0   4   6       50.59       47.06      3.60 o
   1   4   6      401.23      351.47      6.58 o
   2   4   6      557.52      566.91      8.79 o
   3   4   6       46.92       50.48      1.64 o
   4   4   6        6.38        6.73      1.64 o
  -5   5   6        2.40        2.36      1.86 o
  -4   5   6      109.53      111.77      3.60 o
  -3   5   6       24.60       22.91      1.36 o
  -2   5   6        9.55        5.47      0.68 o
  -1   5   6       38.48       46.47      2.65 o
   0   5   6     1007.38      936.35     48.41 o
   1   5   6        3.12        2.07      0.72 o
   2   5   6        0.15        0.32      0.69 o
   3   5   6       15.36       18.81      1.06 o
   4   5   6       90.78       85.30      3.74 o
  -5   6   6      267.56      259.80      8.69 o
  -4   6   6      337.17      352.69      8.27 o
  -3   6   6        2.28        1.32      0.86 o
  -2   6   6      323.16      320.13      5.81 o
  -1   6   6      585.49      538.48     10.41 o
   0   6   6      785.54      666.40     32.98 o
   1   6   6      385.30      375.64      6.94 o
   2   6   6      124.08      120.03      2.93 o
   3   6   6       74.07       89.79      2.34 o
   4   6   6       95.33      103.26      4.08 o
  -5   7   6       10.42        6.33      1.67 o
  -4   7   6        2.77        1.65      1.19 o
  -3   7   6        0.39        0.22      0.89 o
  -2   7   6        0.90        0.00      0.57 o
  -1   7   6      134.63      140.05      3.30 o
   0   7   6      198.87      187.96      4.14 o
   1   7   6      325.92      357.03      7.24 o
   2   7   6        1.68        2.08      0.86 o
   3   7   6       80.70       81.48      2.47 o
   4   7   6       34.99       29.01      2.74 o
  -5   8   6        5.02        5.70      3.90 o
  -4   8   6      185.32      193.12      5.25 o
  -3   8   6        2.30        5.78      1.07 o
  -2   8   6       10.65       14.43      0.88 o
  -1   8   6      160.88      127.21      3.12 o
   0   8   6      201.05      209.79      3.79 o
   1   8   6      121.15       98.23      2.71 o
   2   8   6       45.48       45.34      2.09 o
   3   8   6        0.54        1.15      0.85 o
   4   8   6      203.18      215.26      7.55 o
  -5   9   6       34.06       31.49      3.25 o
  -4   9   6       39.42       45.22      2.36 o
  -3   9   6        3.22        4.27      1.10 o
  -2   9   6        7.71       10.44      0.85 o
  -1   9   6       18.24       18.33      1.24 o
   0   9   6       15.53       13.01      0.96 o
   1   9   6       95.62       89.57      2.56 o
   2   9   6      169.88      179.03      4.68 o
   3   9   6       96.30       73.92      2.21 o
   4   9   6        0.67        1.33      1.34 o
  -5  10   6       63.65       56.06      5.40 o
  -4  10   6      143.92      166.14      4.77 o
  -3  10   6      124.26      123.85      3.20 o
  -2  10   6       37.88       45.88      1.54 o
  -1  10   6       88.04      102.43      3.01 o
   0  10   6     1109.81      983.00     15.15 o
   1  10   6      792.84      801.00     14.93 o
   2  10   6       12.27       11.68      1.12 o
   3  10   6       46.51       58.37      1.96 o
   4  10   6       90.95       78.74      3.32 o
  -5  11   6       18.85       17.69      3.00 o
  -4  11   6        1.14        0.60      1.47 o
  -3  11   6      156.11      158.49      4.02 o
  -2  11   6       14.97       11.00      0.97 o
  -1  11   6       77.50       79.56      2.61 o
   0  11   6        1.49        2.28      0.72 o
   1  11   6        9.66       11.77      2.00 o
   2  11   6        9.63       14.84      1.26 o
   3  11   6        3.43        7.61      1.05 o
   4  11   6       34.75       29.06      3.46 o
  -5  12   6       27.11       27.58      3.60 o
  -4  12   6        2.31        6.48      1.60 o
  -3  12   6      193.83      201.88      5.18 o
  -2  12   6       53.52       54.52      2.07 o
  -1  12   6      764.41      815.36     16.84 o
   0  12   6      318.11      306.82      6.50 o
   1  12   6      187.20      189.25      4.60 o
   2  12   6       29.91       29.37      1.58 o
   3  12   6       13.07       12.24      1.37 o
   4  12   6       40.07       37.96      3.90 o
  -4  13   6       25.06       27.18      2.39 o
  -3  13   6       23.70       19.80      1.69 o
  -2  13   6       95.68       89.62      2.63 o
  -1  13   6      117.09      112.27      3.37 o
   0  13   6       18.15       19.17      1.37 o
   1  13   6       30.21       30.48      1.80 o
   2  13   6        0.04        1.37      0.96 o
   3  13   6        0.56        0.00      1.09 o
  -4  14   6      141.56      144.37      5.45 o
  -3  14   6      105.74      115.74      3.91 o
  -2  14   6        4.38        1.12      0.94 o
  -1  14   6      249.11      255.33      6.47 o
   0  14   6      609.16      637.07     12.51 o
   1  14   6       77.66       83.56      2.87 o
   2  14   6      141.11      132.91      3.79 o
   3  14   6       54.89       51.63      2.09 o
  -4  15   6        2.23        0.23      1.31 o
  -3  15   6       98.28       87.90      3.31 o
  -2  15   6       91.66       86.97      2.80 o
  -1  15   6       29.20       30.29      1.90 o
   0  15   6      105.76      101.11      2.92 o
   1  15   6        2.19        1.77      1.47 o
   2  15   6       38.08       35.99      1.98 o
   3  15   6        7.73        5.43      1.12 o
  -4  16   6       25.00       30.79      2.34 o
  -3  16   6       43.01       50.38      3.84 o
  -2  16   6        3.49        7.10      2.63 o
  -1  16   6        3.57        4.62      1.04 o
   0  16   6      705.72      721.87     14.07 o
   1  16   6      379.40      403.47      9.57 o
   2  16   6        0.68        0.23      1.08 o
   3  16   6        1.34        0.77      0.86 o
  -4  17   6       18.28       18.31      3.96 o
  -3  17   6       20.56       20.66      1.67 o
  -2  17   6       74.99       65.02      2.77 o
  -1  17   6        3.02        2.94      1.12 o
   0  17   6       45.42       51.14      2.50 o
   1  17   6       17.04       27.49      2.11 o
   2  17   6       12.91       16.14      1.47 o
   3  17   6       10.69       10.76      1.25 o
  -4  18   6       29.62       37.77      4.50 o
  -3  18   6       57.80       49.37      2.33 o
  -2  18   6       71.42       80.04      3.07 o
  -1  18   6      167.50      175.36      5.00 o
   0  18   6       21.10       22.45      1.71 o
   1  18   6      415.63      425.67      9.99 o
   2  18   6        2.72        3.99      0.98 o
   3  18   6        6.29        5.26      1.34 o
  -3  19   6        0.06        1.98      1.04 o
  -2  19   6       74.11       72.70      3.88 o
  -1  19   6        8.24        6.54      1.27 o
   0  19   6        0.19        0.00      0.92 o
   1  19   6       17.82       21.19      1.87 o
   2  19   6       37.53       39.10      2.32 o
  -3  20   6        2.03        4.65      1.81 o
  -2  20   6       44.94       50.05      3.18 o
  -1  20   6       34.28       34.93      2.32 o
   0  20   6      329.70      340.83      7.67 o
   1  20   6       24.94       23.50      1.82 o
   2  20   6       54.22       54.28      2.76 o
  -3  21   6        1.78        3.16      1.37 o
  -2  21   6      117.68      111.62      3.49 o
  -1  21   6        8.17        4.80      1.41 o
   0  21   6       36.26       35.25      1.92 o
   1  21   6       25.53       26.05      1.73 o
   2  21   6       21.49       22.63      1.99 o
  -2  22   6        1.50        2.37      1.05 o
  -1  22   6        9.13       11.13      1.51 o
   0  22   6      200.69      200.15      5.57 o
   1  22   6       18.50       16.45      1.62 o
  -2  23   6        0.05        0.00      0.94 o
  -1  23   6        0.03        0.53      0.91 o
   0  23   6        0.11        0.24      1.41 o
   1  23   6        0.03        0.07      1.15 o
  -1  24   6       19.88       18.19      1.67 o
   0  24   6       22.87       21.17      1.54 o
  -5   1   7        0.52        1.25      1.17 o
  -4   1   7      395.20      438.98     12.27 o
  -3   1   7      439.13      428.59     10.47 o
  -2   1   7       48.40       45.38      1.55 o
  -1   1   7        2.02        2.72      0.77 o
   0   1   7       33.99       38.46      2.06 o
   1   1   7       88.68       83.58      1.85 o
   2   1   7     2092.77     2089.52     30.56 o
   3   1   7      312.39      338.09      6.20 o
   4   1   7        3.09        2.43      1.71 o
  -5   2   7        0.16        0.58      1.25 o
  -4   2   7       40.27       42.90      2.65 o
  -3   2   7       31.75       30.00      1.77 o
  -2   2   7        4.58        5.73      0.72 o
  -1   2   7      371.32      402.08      8.89 o
   0   2   7      555.45      618.36     10.84 o
   1   2   7        2.12        2.08      0.61 o
   2   2   7      183.45      187.54      3.49 o
   3   2   7      149.09      167.25      3.28 o
   4   2   7        5.70        6.03      1.85 o
  -5   3   7        1.89        0.18      1.11 o
  -4   3   7       51.29       55.05      3.75 o
  -3   3   7      642.81      606.10     13.42 o
  -2   3   7      243.96      197.54      4.46 o
  -1   3   7      306.72      305.17      8.40 o
   0   3   7       13.40       14.65      1.03 o
   1   3   7      563.20      510.25      8.80 o
   2   3   7      713.41      723.04     11.09 o
   3   3   7      732.48      787.19     12.67 o
   4   3   7        0.75        1.13      1.64 o
  -5   4   7        3.32        3.25      1.32 o
  -4   4   7       43.04       38.45      2.90 o
  -3   4   7      191.58      190.53      5.27 o
  -2   4   7      193.03      222.60      4.02 o
  -1   4   7       58.84       60.90      2.00 o
   0   4   7       96.24      109.10      2.44 o
   1   4   7        5.34        5.07      0.66 o
   2   4   7        1.25        1.64      0.77 o
   3   4   7        1.57        1.53      0.83 o
   4   4   7       16.48       11.80      1.46 o
  -5   5   7        1.35        2.05      1.43 o
  -4   5   7        5.03        7.00      1.41 o
  -3   5   7      151.21      155.82      3.81 o
  -2   5   7       55.98       60.28      1.66 o
  -1   5   7       68.96       64.56      2.12 o
   0   5   7      387.01      412.66      6.74 o
   1   5   7      233.07      214.95      4.43 o
   2   5   7      571.12      562.18      9.28 o
   3   5   7      104.86       96.09      2.43 o
   4   5   7        1.56        2.08      1.36 o
  -5   6   7       33.96       24.10      2.29 o
  -4   6   7       82.82       75.88      2.97 o
  -3   6   7       14.33       11.43      1.18 o
  -2   6   7        0.46        3.67      0.71 o
  -1   6   7       54.32       53.57      1.93 o
   0   6   7       83.51       79.83      2.01 o
   1   6   7      399.51      408.72     10.84 o
   2   6   7       12.44       11.45      1.03 o
   3   6   7       29.31       36.18      1.49 o
   4   6   7        0.36        1.27      1.33 o
  -5   7   7        7.52        7.67      1.54 o
  -4   7   7       28.17       21.02      1.77 o
  -3   7   7       94.02       89.79      2.83 o
  -2   7   7     1445.54     1419.69     24.40 o
  -1   7   7      238.08      209.36      4.59 o
   0   7   7        3.15        5.78      0.67 o
   1   7   7      313.47      290.78      5.44 o
   2   7   7      284.50      309.57      6.20 o
   3   7   7       14.10       19.14      1.36 o
   4   7   7      140.65      121.18      5.04 o
  -5   8   7        0.02        3.34      2.85 o
  -4   8   7       83.67       95.79      6.60 o
  -3   8   7       30.77       34.36      1.61 o
  -2   8   7       14.19       14.05      1.00 o
  -1   8   7      178.66      157.04      4.00 o
   0   8   7       28.94       26.88      1.17 o
   1   8   7        0.01        0.00      0.74 o
   2   8   7        1.71        0.74      0.88 o
   3   8   7       72.84       72.55      2.09 o
   4   8   7       13.29       10.15      1.85 o
  -5   9   7        0.10        0.00      2.10 o
  -4   9   7       49.29       56.45      2.78 o
  -3   9   7      337.98      390.41      7.58 o
  -2   9   7       55.91       52.95      1.69 o
  -1   9   7        8.11        7.00      0.97 o
   0   9   7       22.50       24.18      1.16 o
   1   9   7       21.59       32.57      1.48 o
   2   9   7       61.62       62.60      2.36 o
   3   9   7       69.50       77.12      2.74 o
   4   9   7        8.40        7.90      1.91 o
  -5  10   7       11.99       11.99      3.30 o
  -4  10   7       86.04       82.96      3.38 o
  -3  10   7        8.38        8.47      1.22 o
  -2  10   7      359.55      352.92      9.31 o
  -1  10   7       32.78       29.24      1.64 o
   0  10   7       99.03       93.68      2.25 o
   1  10   7        3.23        3.50      0.90 o
   2  10   7        1.51        1.49      0.93 o
   3  10   7       51.52       46.20      1.79 o
   4  10   7        5.49       12.29      3.00 o
  -4  11   7      145.88      150.12      4.84 o
  -3  11   7      502.70      524.16     10.45 o
  -2  11   7      114.53      120.91      3.70 o
  -1  11   7       39.22       48.77      2.12 o
   0  11   7        8.93        9.11      0.94 o
   1  11   7      130.38      147.91      3.38 o
   2  11   7       35.79       46.77      2.62 o
   3  11   7       95.56       98.09      2.64 o
  -4  12   7        7.99        8.27      1.69 o
  -3  12   7       56.35       56.84      3.21 o
  -2  12   7       25.00       28.36      1.52 o
  -1  12   7        1.03        1.00      0.94 o
   0  12   7      139.87      142.11      3.76 o
   1  12   7        0.10        0.00      0.83 o
   2  12   7       10.63       11.66      1.20 o
   3  12   7        9.67        7.87      1.08 o
  -4  13   7       73.24       89.68      3.89 o
  -3  13   7        8.15       12.33      1.43 o
  -2  13   7      136.41      136.63      4.36 o
  -1  13   7      123.49      132.86      3.85 o
   0  13   7       28.27       31.33      1.75 o
   1  13   7       25.96       29.13      1.77 o
   2  13   7       18.40       14.36      1.33 o
   3  13   7        0.32        0.15      0.88 o
  -4  14   7        0.62        1.03      1.37 o
  -3  14   7        0.02        0.00      1.18 o
  -2  14   7       11.71       13.66      1.28 o
  -1  14   7      157.20      166.83      4.71 o
   0  14   7       63.38       67.34      3.35 o
   1  14   7       77.28       85.64      2.98 o
   2  14   7       80.99       66.83      3.53 o
   3  14   7        5.54        6.36      1.04 o
  -4  15   7       55.44       53.76      4.18 o
  -3  15   7      119.02      134.05      4.94 o
  -2  15   7      211.18      245.56      5.89 o
  -1  15   7      275.75      300.79      6.91 o
   0  15   7      295.41      316.78      6.56 o
   1  15   7      167.42      165.35      4.50 o
   2  15   7      102.64      115.27      3.35 o
   3  15   7       16.99       19.05      1.57 o
  -4  16   7       21.87       20.69      3.46 o
  -3  16   7       74.92       65.98      3.03 o
  -2  16   7       14.73       17.74      1.40 o
  -1  16   7       29.24       33.56      1.90 o
   0  16   7        6.20        9.43      1.33 o
   1  16   7        1.04        2.80      1.28 o
   2  16   7        2.51        4.27      1.09 o
   3  16   7        0.14        0.57      1.35 o
  -4  17   7        1.47        4.20      2.10 o
  -3  17   7       45.08       50.44      2.38 o
  -2  17   7      117.96      129.19      4.03 o
  -1  17   7        5.70        6.44      1.20 o
   0  17   7      448.75      466.29      9.90 o
   1  17   7      111.73      105.66      3.75 o
   2  17   7        0.36        0.27      1.05 o
   3  17   7       25.91       24.41      2.85 o
  -3  18   7        0.01        0.00      0.93 o
  -2  18   7       11.72        7.42      1.38 o
  -1  18   7       18.92       17.70      2.22 o
   0  18   7        5.89        5.05      1.25 o
   1  18   7       41.21       41.36      2.49 o
   2  18   7        1.02        0.68      0.86 o
  -3  19   7      107.25      108.34      5.63 o
  -2  19   7      163.07      189.30      5.41 o
  -1  19   7        6.26        9.27      1.28 o
   0  19   7        8.89        7.37      1.23 o
   1  19   7      274.04      310.15     12.25 o
   2  19   7       47.38       43.91      1.86 o
  -3  20   7        0.38        0.21      0.98 o
  -2  20   7        2.64        3.55      1.13 o
  -1  20   7        0.49        0.30      1.03 o
   0  20   7       16.21       16.86      1.70 o
   1  20   7       12.37       12.40      1.48 o
   2  20   7       21.26       20.20      1.42 o
  -2  21   7       46.42       48.56      2.15 o
  -1  21   7        1.48        0.18      0.96 o
   0  21   7       69.17       72.89      3.30 o
   1  21   7       84.28       87.70      2.83 o
  -2  22   7        1.97        3.41      1.14 o
  -1  22   7        0.21        2.31      1.07 o
   0  22   7       36.25       29.94      2.19 o
   1  22   7       40.67       30.60      3.06 o
  -1  23   7       11.93        8.51      1.01 o
   0  23   7        0.53        1.04      1.39 o
  -5   0   8        8.25       11.77      2.09 o
  -4   0   8        7.56       10.74      2.16 o
  -3   0   8      251.42      259.85      8.81 o
  -2   0   8        3.63        2.71      0.98 o
  -1   0   8      341.28      394.02     11.57 o
   0   0   8        7.47       10.23      1.23 o
   1   0   8      147.35      137.99      4.61 o
   2   0   8     1246.26     1319.36     27.77 o
   3   0   8        5.92        3.95      1.15 o
   4   0   8       40.93       42.87      5.10 o
  -5   1   8        0.01        0.81      1.31 o
  -4   1   8      155.55      170.25      6.45 o
  -3   1   8       25.19       23.02      1.71 o
  -2   1   8       36.05       32.14      1.27 o
  -1   1   8      474.57      492.30      9.36 o
   0   1   8       86.77       64.32      1.72 o
   1   1   8        1.47        3.05      0.64 o
   2   1   8      168.54      186.73      3.74 o
   3   1   8        4.01        3.63      0.85 o
   4   1   8        0.85        0.00      1.70 o
  -5   2   8        4.41        3.58      1.22 o
  -4   2   8       58.30       54.98      2.99 o
  -3   2   8       61.79       66.75      2.91 o
  -2   2   8      114.87      120.67      3.08 o
  -1   2   8      556.51      539.34     10.23 o
   0   2   8      604.85      508.16      8.13 o
   1   2   8       23.75       33.57      1.35 o
   2   2   8        0.22        2.47      0.82 o
   3   2   8       19.15       19.55      1.13 o
   4   2   8       45.83       42.28      7.19 o
  -5   3   8        0.41        0.00      1.05 o
  -4   3   8       70.61       68.05      3.25 o
  -3   3   8       42.00       41.93      2.27 o
  -2   3   8       83.08       83.78      2.44 o
  -1   3   8      309.81      332.10      6.56 o
   0   3   8        0.25        0.09      0.60 o
   1   3   8      137.89      137.83      3.37 o
   2   3   8      415.91      436.07      7.43 o
   3   3   8       59.94       64.50      2.06 o
   4   3   8       37.18       38.64      3.07 o
  -5   4   8       49.80       43.35      4.02 o
  -4   4   8        0.93        6.54      2.34 o
  -3   4   8      450.36      462.76     11.23 o
  -2   4   8      486.47      453.98      9.21 o
  -1   4   8        7.32        9.80      0.94 o
   0   4   8      113.34      120.97      2.73 o
   1   4   8       22.19       21.05      1.10 o
   2   4   8       19.07       25.16      1.30 o
   3   4   8      650.63      682.33     11.67 o
   4   4   8        3.06        5.27      3.00 o
  -5   5   8        8.04        7.03      1.55 o
  -4   5   8        8.00        8.83      1.40 o
  -3   5   8      338.53      337.39      7.91 o
  -2   5   8      808.99      775.01     14.21 o
  -1   5   8      236.29      244.61      5.56 o
   0   5   8       15.79       21.70      1.14 o
   1   5   8      239.47      232.42      4.32 o
   2   5   8       33.74       30.47      1.41 o
   3   5   8        6.05       10.10      1.02 o
   4   5   8        7.54       10.79      2.70 o
  -5   6   8      163.08      159.93      7.36 o
  -4   6   8       83.06       85.62      3.45 o
  -3   6   8       46.31       51.94      1.96 o
  -2   6   8      609.21      622.05     12.42 o
  -1   6   8      297.25      301.04      6.66 o
   0   6   8      309.63      321.04      5.83 o
   1   6   8      459.21      426.89      7.94 o
   2   6   8       11.00        9.34      1.05 o
   3   6   8      140.97      140.28      3.30 o
   4   6   8       74.44       63.55      5.70 o
  -5   7   8        0.13        0.00      1.44 o
  -4   7   8        1.29        0.60      1.50 o
  -3   7   8       60.81       60.78      2.11 o
  -2   7   8        0.59        0.79      0.85 o
  -1   7   8        1.76        2.63      0.82 o
   0   7   8        1.09        3.19      0.74 o
   1   7   8      310.11      296.80      5.31 o
   2   7   8       17.44       17.57      1.25 o
   3   7   8       37.39       36.81      1.58 o
  -5   8   8        7.26        6.60      2.40 o
  -4   8   8        0.74        0.00      1.39 o
  -3   8   8       42.10       45.05      1.86 o
  -2   8   8      589.83      610.13     10.98 o
  -1   8   8      224.76      220.06      5.67 o
   0   8   8       83.61       84.06      2.21 o
   1   8   8       59.24       64.03      2.13 o
   2   8   8      146.14      139.64      3.31 o
   3   8   8       82.04       85.73      2.38 o
  -5   9   8       11.98       10.19      2.40 o
  -4   9   8        1.06        1.19      1.25 o
  -3   9   8        0.03        0.00      0.95 o
  -2   9   8       55.83       56.98      2.03 o
  -1   9   8      534.19      532.30     12.06 o
   0   9   8      111.90      114.04      2.70 o
   1   9   8       60.09       57.42      2.10 o
   2   9   8        0.01        0.00      0.88 o
   3   9   8        1.01        5.08      0.97 o
  -4  10   8       31.44       37.52      2.24 o
  -3  10   8        2.12        2.73      1.04 o
  -2  10   8        6.90        6.62      1.07 o
  -1  10   8     1413.14     1458.20     30.79 o
   0  10   8      522.70      518.41      8.56 o
   1  10   8      223.66      228.93      5.12 o
   2  10   8       31.46       36.55      1.75 o
   3  10   8      253.99      249.58      4.90 o
  -4  11   8       35.59       32.00      2.07 o
  -3  11   8       81.45       83.60      2.74 o
  -2  11   8       51.08       57.10      2.36 o
  -1  11   8       26.40       32.33      2.02 o
   0  11   8      183.97      188.16      4.00 o
   1  11   8       18.48       18.22      1.42 o
   2  11   8        7.04        6.59      1.29 o
   3  11   8        0.03        0.14      0.97 o
  -4  12   8        0.45        1.13      1.43 o
  -3  12   8        2.39        1.38      1.20 o
  -2  12   8       68.86       71.13      3.42 o
  -1  12   8      793.77      826.67     18.15 o
   0  12   8      386.11      407.51      7.97 o
   1  12   8       41.10       35.65      1.80 o
   2  12   8       53.06       52.98      2.49 o
   3  12   8       30.10       32.23      1.51 o
  -4  13   8        0.93        0.00      1.57 o
  -3  13   8       29.02       24.40      1.60 o
  -2  13   8        8.60        7.61      1.24 o
  -1  13   8      290.94      324.03      7.99 o
   0  13   8       17.02       21.52      1.57 o
   1  13   8       23.87       23.47      1.90 o
   2  13   8       42.71       28.90      1.72 o
   3  13   8        0.07        0.00      0.80 o
  -4  14   8       28.74       26.29      1.89 o
  -3  14   8        7.54        8.52      1.38 o
  -2  14   8      169.68      198.83      5.04 o
  -1  14   8       25.30       27.05      1.90 o
   0  14   8      714.08      755.22     13.83 o
   1  14   8        0.11        0.00      1.41 o
   2  14   8       39.36       42.82      3.29 o
   3  14   8       35.59       33.21      2.81 o
  -4  15   8        1.96        3.09      1.26 o
  -3  15   8       32.62       32.27      2.45 o
  -2  15   8        2.51        2.32      1.08 o
  -1  15   8        9.34       10.86      1.32 o
   0  15   8        0.81        1.09      1.08 o
   1  15   8       38.07       37.14      2.05 o
   2  15   8       23.93       23.45      1.61 o
   3  15   8        0.58        0.00      1.34 o
  -3  16   8       17.85       20.01      1.63 o
  -2  16   8      104.28      114.35      3.53 o
  -1  16   8      194.21      209.67      5.26 o
   0  16   8        0.32        0.18      1.05 o
   1  16   8        3.97        1.32      1.27 o
   2  16   8        0.07        1.04      1.25 o
  -3  17   8        6.47        8.83      1.39 o
  -2  17   8        5.12        3.85      1.07 o
  -1  17   8      123.88      121.17      3.61 o
   0  17   8       91.26      102.07      3.31 o
   1  17   8       12.53       14.50      1.58 o
   2  17   8        1.28        2.15      0.91 o
  -3  18   8       10.48       13.64      2.16 o
  -2  18   8        1.83        1.88      1.25 o
  -1  18   8       74.63       82.79      3.01 o
   0  18   8       27.60       29.15      2.66 o
   1  18   8       35.65       28.62      2.50 o
   2  18   8       14.32       11.21      1.19 o
  -3  19   8        7.85        6.01      1.10 o
  -2  19   8       57.84       56.38      2.30 o
  -1  19   8        2.85        5.30      1.19 o
   0  19   8       92.78       91.64      2.97 o
   1  19   8      209.70      200.45      7.43 o
   2  19   8       10.39        6.80      2.07 o
  -2  20   8        3.87        5.03      1.13 o
  -1  20   8       32.90       36.61      2.13 o
   0  20   8       77.18       85.67      4.40 o
   1  20   8       12.44       11.31      1.23 o
  -2  21   8        9.17        7.55      1.25 o
  -1  21   8        2.90        2.28      1.13 o
   0  21   8        0.55        1.19      1.05 o
   1  21   8       29.53       26.83      2.58 o
  -1  22   8       30.06       25.97      1.56 o
   0  22   8        6.69        4.85      2.04 o
  -5   1   9        3.09        4.22      1.19 o
  -4   1   9      223.01      232.06      8.57 o
  -3   1   9      490.54      478.92      9.37 o
  -2   1   9       11.57       13.16      0.99 o
  -1   1   9       73.65       63.10      2.36 o
   0   1   9      309.28      315.22      5.78 o
   1   1   9      119.96      118.41      2.89 o
   2   1   9      837.18      890.73     15.12 o
   3   1   9        6.68        4.90      0.95 o
  -5   2   9        5.25        4.66      1.21 o
  -4   2   9        5.08        6.48      1.63 o
  -3   2   9      100.00      102.28      2.88 o
  -2   2   9        2.21        0.73      0.77 o
  -1   2   9        1.02        1.90      0.83 o
   0   2   9       13.24       15.54      1.14 o
   1   2   9      212.21      203.48      4.25 o
   2   2   9      290.65      303.85      5.86 o
   3   2   9        0.71        2.26      0.87 o
  -5   3   9       18.98       20.35      1.77 o
  -4   3   9        0.68        0.29      1.19 o
  -3   3   9      473.94      447.61      8.85 o
  -2   3   9      303.95      305.45      6.32 o
  -1   3   9       33.18       39.74      1.94 o
   0   3   9      117.89      125.41      2.87 o
   1   3   9      960.41      968.14     16.28 o
   2   3   9       17.63       20.89      1.36 o
   3   3   9       10.41       12.40      1.11 o
  -5   4   9       26.34       25.70      2.04 o
  -4   4   9       55.76       53.87      2.92 o
  -3   4   9      111.51      111.86      2.94 o
  -2   4   9       13.54       10.31      1.16 o
  -1   4   9       15.16       16.73      1.29 o
   0   4   9        4.26        2.66      0.77 o
   1   4   9       31.39       29.78      1.65 o
   2   4   9       82.44       84.11      2.46 o
   3   4   9       76.57       77.02      2.37 o
  -5   5   9       16.41       23.38      3.60 o
  -4   5   9       54.39       64.91      2.86 o
  -3   5   9       62.96       69.49      2.29 o
  -2   5   9      134.63      128.41      3.63 o
  -1   5   9       11.83       12.37      1.11 o
   0   5   9       67.75       66.98      1.99 o
   1   5   9     1584.66     1583.66     27.67 o
   2   5   9       51.74       57.90      2.02 o
   3   5   9       73.68       70.74      2.09 o
  -5   6   9       22.75       18.29      2.70 o
  -4   6   9        6.71        7.89      1.47 o
  -3   6   9      128.20      119.21      3.32 o
  -2   6   9        0.57        0.92      0.88 o
  -1   6   9        7.90        8.95      1.19 o
   0   6   9       16.61       20.40      1.15 o
   1   6   9      131.94      135.83      3.32 o
   2   6   9       43.84       53.26      1.96 o
   3   6   9       75.94       78.45      2.23 o
  -4   7   9       23.51       26.13      1.88 o
  -3   7   9       26.75       27.72      1.60 o
  -2   7   9       40.14       35.28      1.62 o
  -1   7   9       22.37       24.83      1.70 o
   0   7   9      760.41      744.81     12.56 o
   1   7   9        6.86       10.38      1.06 o
   2   7   9        5.50        7.90      1.12 o
   3   7   9        2.44        3.56      0.94 o
  -4   8   9       20.42       20.39      1.72 o
  -3   8   9       31.46       32.44      1.61 o
  -2   8   9      115.55      123.03      4.18 o
  -1   8   9        4.72        2.12      1.10 o
   0   8   9      206.01      221.91      4.53 o
   1   8   9        0.02        1.42      0.99 o
   2   8   9        8.35        7.71      1.05 o
   3   8   9       84.86       74.03      2.18 o
  -4   9   9       59.79       73.16      3.99 o
  -3   9   9       30.61       38.60      1.76 o
  -2   9   9      956.32     1001.06     19.85 o
  -1   9   9       25.62       29.99      1.90 o
   0   9   9      375.28      382.73      7.00 o
   1   9   9       41.01       47.82      2.06 o
   2   9   9       12.10       17.98      1.27 o
   3   9   9       23.69       19.62      1.33 o
  -4  10   9       12.56       13.75      2.42 o
  -3  10   9       71.78       65.48      2.54 o
  -2  10   9       59.37       60.41      2.49 o
  -1  10   9        6.85        9.24      1.37 o
   0  10   9      267.88      282.93      5.22 o
   1  10   9        3.17        4.41      1.15 o
   2  10   9        0.39        0.88      0.86 o
   3  10   9       36.55       39.96      2.28 o
  -4  11   9       73.31       65.93      4.25 o
  -3  11   9       42.46       43.83      2.37 o
  -2  11   9        0.83        2.03      1.08 o
  -1  11   9      576.74      639.55     14.33 o
   0  11   9        6.09        7.75      1.11 o
   1  11   9        2.33        1.63      1.07 o
   2  11   9        0.23        0.00      0.86 o
   3  11   9        0.35        0.00      0.83 o
  -4  12   9       23.56       22.87      3.89 o
  -3  12   9        0.05        0.00      1.01 o
  -2  12   9       55.70       65.64      2.58 o
  -1  12   9       18.11       20.32      1.80 o
   0  12   9        0.70        0.90      1.00 o
   1  12   9       11.10       10.62      1.35 o
   2  12   9       68.81       69.95      3.60 o
   3  12   9        3.12        3.50      1.88 o
  -4  13   9      109.28      114.71      5.75 o
  -3  13   9        4.05        1.22      1.08 o
  -2  13   9       63.21       72.51      2.70 o
  -1  13   9      514.53      562.81     12.82 o
   0  13   9       15.51       18.23      1.48 o
   1  13   9       28.28       30.72      2.09 o
   2  13   9        6.28       11.99      1.14 o
  -4  14   9        0.00        0.00      2.10 o
  -3  14   9        0.26        0.79      0.86 o
  -2  14   9       72.16       62.11      2.46 o
  -1  14   9       13.06       18.07      1.56 o
   0  14   9       31.17       33.19      1.80 o
   1  14   9       20.05       20.82      1.60 o
   2  14   9        7.47        8.70      1.12 o
  -3  15   9        3.27        3.15      1.38 o
  -2  15   9        5.01        4.33      1.25 o
  -1  15   9       14.17       15.83      1.85 o
   0  15   9       47.18       51.98      2.22 o
   1  15   9       15.34       15.91      1.79 o
   2  15   9        9.69        7.54      1.09 o
  -3  16   9        0.96        0.01      1.00 o
  -2  16   9        8.76       10.24      1.73 o
  -1  16   9       61.60       71.17      2.86 o
   0  16   9        9.50        8.16      1.25 o
   1  16   9       40.78       40.80      2.64 o
   2  16   9        0.19        1.14      0.92 o
  -3  17   9       14.60       15.90      1.46 o
  -2  17   9        3.07        1.84      0.99 o
  -1  17   9       52.04       52.78      3.18 o
   0  17   9      181.19      180.35      6.70 o
   1  17   9       55.85       55.08      2.96 o
   2  17   9        9.07        9.47      1.11 o
  -3  18   9       21.58       14.46      1.77 o
  -2  18   9       75.22       72.35      2.68 o
  -1  18   9        9.38       10.24      1.36 o
   0  18   9       98.58       87.30      4.42 o
   1  18   9        0.12        0.01      1.10 o
  -2  19   9        0.02        0.22      0.81 o
  -1  19   9        9.69       10.93      1.37 o
   0  19   9       12.88       10.11      1.63 o
   1  19   9       31.80       29.52      1.87 o
  -2  20   9        9.35       11.08      1.50 o
  -1  20   9       23.64       23.94      1.86 o
   0  20   9        0.94        1.33      1.15 o
   1  20   9        2.39        0.60      3.00 o
  -1  21   9       48.89       43.99      2.25 o
  -4   0  10      629.14      699.72     26.24 o
  -3   0  10       34.05       31.84      2.41 o
  -2   0  10      158.26      154.47      5.72 o
  -1   0  10      189.49      169.08      7.26 o
   0   0  10        5.39        8.36      1.39 o
   1   0  10       80.08       77.59      4.43 o
   2   0  10      853.05      878.82     23.99 o
   3   0  10       24.45       21.59      4.20 o
  -4   1  10      166.64      177.88      7.36 o
  -3   1  10       45.74       45.35      2.04 o
  -2   1  10        0.03        1.05      0.92 o
  -1   1  10        8.93       11.82      1.32 o
   0   1  10        4.46        8.60      1.01 o
   1   1  10      517.48      544.63      9.66 o
   2   1  10        0.40        2.03      0.94 o
   3   1  10       21.15       18.21      2.08 o
  -4   2  10        0.11        0.00      1.08 o
  -3   2  10       56.20       63.53      2.52 o
  -2   2  10       32.43       38.36      1.94 o
  -1   2  10        2.18        4.16      1.13 o
   0   2  10       75.57       61.44      2.03 o
   1   2  10      311.03      320.10      6.15 o
   2   2  10        4.29        3.66      1.02 o
   3   2  10       28.91       30.97      1.64 o
  -4   3  10       21.45       21.75      2.64 o
  -3   3  10       16.97       20.38      1.61 o
  -2   3  10       52.23       50.76      2.01 o
  -1   3  10        2.23        1.00      1.15 o
   0   3  10      248.60      236.00      4.69 o
   1   3  10      586.88      618.44     11.56 o
   2   3  10      141.02      148.30      4.45 o
   3   3  10       56.01       43.93      3.13 o
  -4   4  10       12.03       17.02      1.80 o
  -3   4  10      977.21      978.45     22.26 o
  -2   4  10      236.35      225.73      5.06 o
  -1   4  10        3.58        5.41      1.27 o
   0   4  10        1.09        1.61      0.93 o
   1   4  10      254.48      260.09      5.23 o
   2   4  10       78.56       78.22      4.73 o
   3   4  10       53.46       52.96      2.24 o
  -4   5  10        7.22        6.18      1.55 o
  -3   5  10        0.81        1.03      1.03 o
  -2   5  10       19.55       20.38      1.55 o
  -1   5  10        0.00        0.00      1.09 o
   0   5  10       20.37       27.97      1.48 o
   1   5  10        2.18        2.71      0.89 o
   2   5  10      155.03      171.28      3.76 o
   3   5  10        4.00        5.28      0.94 o
  -4   6  10        0.15        1.09      1.24 o
  -3   6  10       10.04       11.39      1.22 o
  -2   6  10      417.68      449.33     12.44 o
  -1   6  10       10.96        9.74      1.30 o
   0   6  10      419.97      441.80      7.44 o
   1   6  10       67.28       85.33      2.91 o
   2   6  10       44.54       42.91      1.72 o
   3   6  10        3.22        5.15      0.98 o
  -4   7  10       19.12       25.90      1.83 o
  -3   7  10       34.87       42.59      1.90 o
  -2   7  10       13.07       15.46      1.54 o
  -1   7  10       64.03       66.65      3.43 o
   0   7  10      338.60      356.08      6.22 o
   1   7  10      106.77      107.62      3.30 o
   2   7  10        1.00        0.86      0.89 o
   3   7  10        8.85        6.80      1.04 o
  -4   8  10        4.20        4.28      1.28 o
  -3   8  10       39.15       48.35      2.69 o
  -2   8  10      521.47      543.39     12.54 o
  -1   8  10       78.15       83.70      3.45 o
   0   8  10        4.94        7.78      1.05 o
   1   8  10       10.73       11.41      1.34 o
   2   8  10       66.12       61.85      3.24 o
   3   8  10       50.90       39.72      3.49 o
  -4   9  10        0.01        0.00      1.17 o
  -3   9  10       27.16       26.19      2.01 o
  -2   9  10      111.19      117.10      4.20 o
  -1   9  10        2.54        1.26      1.19 o
   0   9  10       10.21       13.13      1.16 o
   1   9  10       16.74       19.20      1.52 o
   2   9  10       38.54       37.91      1.71 o
   3   9  10       22.09       19.19      2.40 o
  -4  10  10        0.09        0.70      1.21 o
  -3  10  10        1.86        1.99      0.94 o
  -2  10  10       24.87       26.56      2.04 o
  -1  10  10       32.13       31.47      1.99 o
   0  10  10      455.21      462.47      7.75 o
   1  10  10       66.86       69.35      2.91 o
   2  10  10      116.35      128.37      4.31 o
  -4  11  10        2.89        0.00      1.09 o
  -3  11  10       13.43       14.52      1.41 o
  -2  11  10       21.46       19.57      1.57 o
  -1  11  10       69.55       73.41      3.00 o
   0  11  10      345.47      353.50      7.15 o
   1  11  10        0.45        0.04      1.00 o
   2  11  10        1.68        3.14      0.97 o
  -4  12  10        3.08        2.40      2.10 o
  -3  12  10       15.85       20.57      1.78 o
  -2  12  10       65.64       72.43      2.69 o
  -1  12  10      395.79      421.14     11.53 o
   0  12  10        3.74        6.93      1.56 o
   1  12  10       26.89       26.29      1.76 o
   2  12  10       55.19       58.50      2.24 o
  -3  13  10       14.21       18.08      1.43 o
  -2  13  10        2.16        2.56      1.12 o
  -1  13  10      414.04      470.63     12.59 o
   0  13  10        1.94        1.50      1.28 o
   1  13  10        0.53        1.47      1.17 o
   2  13  10       19.32       22.89      1.79 o
  -3  14  10       24.32       24.30      2.47 o
  -2  14  10        0.75        2.10      1.08 o
  -1  14  10       44.16       48.62      2.43 o
   0  14  10        0.05        0.12      1.09 o
   1  14  10       10.46       10.28      1.40 o
   2  14  10       61.27       67.87      2.23 o
  -3  15  10        0.88        1.50      1.17 o
  -2  15  10       78.80       84.76      2.83 o
  -1  15  10      168.46      176.93      4.97 o
   0  15  10       46.60       46.12      2.26 o
   1  15  10        1.35        3.68      1.52 o
   2  15  10        3.30        4.59      1.00 o
  -3  16  10       80.09       86.08      3.66 o
  -2  16  10      178.01      196.99      4.78 o
  -1  16  10        4.85        4.54      1.16 o
   0  16  10       12.83        8.63      1.15 o
   1  16  10       38.65       36.24      2.55 o
  -2  17  10        4.17        4.82      0.94 o
  -1  17  10        0.11        0.15      0.96 o
   0  17  10       51.90       46.45      3.20 o
   1  17  10       13.36       10.21      1.52 o
  -2  18  10        2.33        2.28      1.12 o
  -1  18  10        0.11        0.17      0.92 o
   0  18  10        0.69        0.05      1.15 o
   1  18  10       24.89       24.16      2.52 o
  -2  19  10      101.69      101.02      6.00 o
  -1  19  10        1.56        1.16      1.01 o
   0  19  10        0.07        0.04      1.58 o
  -1  20  10        7.34        7.49      2.10 o
  -4   1  11       39.68       34.04      2.21 o
  -3   1  11      141.73      136.17      4.17 o
  -2   1  11      192.98      196.17      5.31 o
  -1   1  11      203.04      231.67      6.70 o
   0   1  11       52.13       49.81      1.94 o
   1   1  11        1.40        1.65      0.99 o
   2   1  11       56.00       48.71      1.78 o
  -4   2  11        0.01        0.00      1.22 o
  -3   2  11        6.76        7.27      1.28 o
  -2   2  11        1.06        0.09      1.14 o
  -1   2  11      124.90      111.73      4.09 o
   0   2  11       15.12       19.68      1.94 o
   1   2  11       52.11       51.62      3.16 o
   2   2  11       79.40       76.42      2.43 o
   3   2  11       22.57       13.79      3.00 o
  -4   3  11       15.19       15.61      1.66 o
  -3   3  11       22.24       23.97      1.66 o
  -2   3  11       14.40       18.53      1.77 o
  -1   3  11      244.99      251.24      7.78 o
   0   3  11       60.15       66.05      3.30 o
   1   3  11        7.06        6.41      1.12 o
   2   3  11        0.85        1.80      0.90 o
  -4   4  11       90.28       83.76      5.80 o
  -3   4  11        8.35        6.18      1.15 o
  -2   4  11       11.04       13.11      1.67 o
  -1   4  11        2.06        3.06      1.22 o
   0   4  11        0.93        0.24      0.96 o
   1   4  11        5.64        7.50      1.13 o
   2   4  11       17.01       15.30      1.25 o
  -4   5  11        0.06        0.88      1.95 o
  -3   5  11       64.05       72.20      5.56 o
  -2   5  11       19.98       21.91      2.01 o
  -1   5  11       52.73       62.68      4.30 o
   0   5  11      110.69      114.78      2.92 o
   1   5  11      232.09      239.64      5.27 o
   2   5  11       22.25       16.46      1.34 o
  -4   6  11        0.35        0.00      1.61 o
  -3   6  11        1.23        1.74      1.10 o
  -2   6  11      118.49      121.59      4.19 o
  -1   6  11        1.71        2.99      2.05 o
   0   6  11      397.43      389.58      7.16 o
   1   6  11       49.31       48.94      2.04 o
   2   6  11       12.55       12.08      1.06 o
  -4   7  11        0.52        2.52      1.72 o
  -3   7  11        0.46        1.84      1.04 o
  -2   7  11       55.63       61.28      3.00 o
  -1   7  11      129.76      135.52      5.26 o
   0   7  11      118.67      138.04      3.88 o
   1   7  11        1.91        2.96      1.21 o
   2   7  11       12.49       10.95      1.03 o
  -4   8  11        0.30        0.00      1.91 o
  -3   8  11        2.81        2.59      1.12 o
  -2   8  11       38.09       51.03      2.97 o
  -1   8  11       15.26       18.51      1.93 o
   0   8  11      176.77      176.22      3.93 o
   1   8  11       18.04       17.35      1.34 o
   2   8  11        2.28        1.31      0.89 o
  -3   9  11       16.67       22.33      1.66 o
  -2   9  11      188.10      195.47      4.87 o
  -1   9  11       56.24       56.05      3.13 o
   0   9  11      189.72      192.10      4.46 o
   1   9  11        1.13        2.18      1.00 o
   2   9  11        0.26        0.87      0.83 o
  -3  10  11       10.57        6.98      1.72 o
  -2  10  11        4.94        4.50      1.13 o
  -1  10  11      165.79      181.80      5.08 o
   0  10  11       30.15       27.55      1.89 o
   1  10  11       25.03       23.54      1.56 o
   2  10  11       12.95        9.71      0.99 o
  -3  11  11        9.15       10.43      1.23 o
  -2  11  11      134.86      137.80      4.93 o
  -1  11  11      364.76      400.70      9.31 o
   0  11  11        6.41        7.16      1.22 o
   1  11  11       33.05       23.27      2.19 o
   2  11  11        0.65        0.75      1.03 o
  -3  12  11        9.25        8.47      1.07 o
  -2  12  11       14.40       13.11      1.97 o
  -1  12  11       35.02       37.20      5.61 o
   0  12  11        0.46        0.00      1.06 o
   1  12  11        4.40        4.36      1.12 o
   2  12  11        3.83        4.02      0.95 o
  -3  13  11       24.35       19.64      1.35 o
  -2  13  11       35.12       37.45      1.99 o
  -1  13  11       66.15       69.50      2.75 o
   0  13  11        6.10        8.25      1.09 o
   1  13  11       22.06       20.17      1.72 o
  -3  14  11        5.95       12.28      1.72 o
  -2  14  11        1.77        2.57      1.17 o
  -1  14  11       32.04       30.84      2.16 o
   0  14  11        8.55        4.99      1.25 o
   1  14  11       29.18       26.27      2.38 o
  -2  15  11       52.56       53.01      2.49 o
  -1  15  11       31.36       26.99      3.03 o
   0  15  11       10.07       10.08      1.37 o
   1  15  11       24.43       23.62      1.64 o
  -2  16  11        1.40        1.52      1.26 o
  -1  16  11       89.92       77.83      2.78 o
   0  16  11        7.36        8.81      1.94 o
   1  16  11        4.28        0.90      2.10 o
  -2  17  11        0.51        2.55      1.06 o
  -1  17  11        0.70        0.00      0.84 o
   0  17  11       21.31       25.60      2.59 o
  -1  18  11        3.71        1.91      1.11 o
  -4   0  12      211.23      209.54     12.89 o
  -3   0  12        0.17        0.11      4.50 o
  -2   0  12        1.69        0.90      2.10 o
  -1   0  12        7.41        8.74      2.16 o
   0   0  12       12.20       13.09      2.10 o
   1   0  12        9.57       11.68      2.06 o
   2   0  12       25.58       18.79      2.43 o
  -4   1  12        0.02        0.00      4.35 o
  -3   1  12       11.72       12.61      1.53 o
  -2   1  12       22.12       21.68      2.60 o
  -1   1  12        3.48        0.37      1.24 o
   0   1  12        0.78        0.40      1.16 o
   1   1  12       15.59       17.67      1.25 o
   2   1  12       12.15       13.14      1.50 o
  -4   2  12       30.62       35.59      2.94 o
  -3   2  12       36.94       30.34      2.34 o
  -2   2  12        6.56        8.37      1.71 o
  -1   2  12      185.78      168.52      5.28 o
   0   2  12      140.88      146.04      4.04 o
   1   2  12       21.92       21.14      1.44 o
   2   2  12       43.03       50.23      2.30 o
  -4   3  12        3.56        0.90      2.22 o
  -3   3  12       24.37       27.10      1.86 o
  -2   3  12      122.57      122.66      4.81 o
  -1   3  12       65.61       60.74      3.94 o
   0   3  12      151.17      149.05      4.12 o
   1   3  12       35.44       30.42      1.81 o
   2   3  12       32.83       21.76      1.46 o
  -4   4  12        6.34        5.40      3.00 o
  -3   4  12      124.23      112.01      3.35 o
  -2   4  12       21.49       23.49      2.17 o
  -1   4  12       26.21       25.78      2.06 o
   0   4  12       67.91       66.82      4.63 o
   1   4  12        2.94        3.82      1.01 o
   2   4  12        5.54        4.55      0.91 o
  -3   5  12        4.16        3.43      1.21 o
  -2   5  12       13.35       13.50      2.61 o
  -1   5  12       53.42       52.26      4.54 o
   0   5  12        2.82        5.53      1.30 o
   1   5  12        2.95        4.20      1.17 o
   2   5  12        3.25        2.41      0.76 o
  -3   6  12       88.70       80.85      4.78 o
  -2   6  12        4.59        5.51      1.28 o
  -1   6  12       76.69       85.28      3.97 o
   0   6  12      304.11      267.31      6.82 o
   1   6  12       70.10       71.85      2.30 o
   2   6  12        1.32        2.53      0.76 o
  -3   7  12       40.84       44.84      3.50 o
  -2   7  12        2.51        0.85      1.19 o
  -1   7  12        0.73        1.85      1.32 o
   0   7  12        8.25        8.85      1.43 o
   1   7  12        8.60        8.80      1.21 o
   2   7  12        0.84        0.63      0.87 o
  -3   8  12        7.54        6.58      1.56 o
  -2   8  12       13.47       18.15      1.84 o
  -1   8  12        3.38        2.99      1.09 o
   0   8  12        8.69       10.03      1.41 o
   1   8  12       25.16       22.75      1.61 o
   2   8  12        1.42        1.74      1.12 o
  -3   9  12       12.55       12.02      1.35 o
  -2   9  12       14.87       20.01      2.14 o
  -1   9  12        0.74        1.52      1.04 o
   0   9  12        5.66        3.87      1.50 o
   1   9  12       48.11       44.27      1.88 o
  -3  10  12        5.55        1.82      0.91 o
  -2  10  12        3.32        4.68      1.48 o
  -1  10  12       28.19       26.54      1.93 o
   0  10  12        0.24        0.44      1.07 o
   1  10  12      134.46      128.37      3.49 o
  -3  11  12        1.72        2.96      1.09 o
  -2  11  12       31.64       28.04      1.91 o
  -1  11  12       27.62       31.24      2.41 o
   0  11  12       40.40       37.18      2.87 o
   1  11  12        0.74        0.00      0.91 o
  -2  12  12        1.25        0.33      1.03 o
  -1  12  12       14.85       10.20      1.38 o
   0  12  12        4.66        2.18      0.85 o
   1  12  12        1.48        4.10      1.22 o
  -2  13  12        0.02        1.42      0.91 o
  -1  13  12       13.38        7.17      1.25 o
   0  13  12        2.92        0.00      1.10 o
   1  13  12        1.16        0.63      1.32 o
  -2  14  12        1.29        0.17      1.04 o
  -1  14  12        2.17        0.33      1.00 o
   0  14  12       41.79       34.01      1.93 o
  -2  15  12        0.36        0.00      1.05 o
  -1  15  12        6.45        4.20      0.86 o
  -3   1  13       32.30       31.18      4.20 o
  -2   1  13       52.59       56.70      5.25 o
  -1   1  13       87.61       84.31      5.64 o
   0   1  13       12.47       12.33      2.47 o
   1   1  13       75.00       68.35      6.60 o
  -3   2  13        0.90        3.27      1.27 o
  -2   2  13        4.84        4.91      1.55 o
  -1   2  13      157.22      154.97      5.78 o
   0   2  13        4.80        1.68      1.34 o
   1   2  13        0.88        0.00      1.02 o
  -3   3  13        5.40        6.46      1.37 o
  -2   3  13      106.89      107.50      5.54 o
  -1   3  13        2.04        4.64      1.17 o
   0   3  13        1.96        0.19      1.12 o
   1   3  13       11.60        8.09      1.50 o
  -3   4  13        0.08        0.00      1.15 o
  -2   4  13       22.95       24.36      3.02 o
  -1   4  13        4.26        7.39      1.85 o
   0   4  13        4.68        2.70      0.94 o
   1   4  13       11.08       10.46      1.45 o
  -3   5  13       31.86       31.26      2.22 o
  -2   5  13        5.39        7.24      1.78 o
  -1   5  13        0.90        0.72      1.12 o
   0   5  13        0.31        0.00      1.25 o
   1   5  13        0.70        1.06      0.92 o
  -3   6  13        0.54        0.00      0.94 o
  -2   6  13       25.53       20.72      3.40 o
  -1   6  13       22.07       18.82      1.81 o
   0   6  13        0.51        2.14      1.16 o
   1   6  13        2.83        4.19      0.98 o
  -3   7  13       11.02       10.22      1.35 o
  -2   7  13       44.05       48.76      2.60 o
  -1   7  13       18.50       18.65      2.18 o
   0   7  13       25.28       11.34      1.22 o
   1   7  13       19.80       15.39      1.56 o
  -3   8  13       20.49       18.89      2.40 o
  -2   8  13       12.83       13.99      1.72 o
  -1   8  13       10.94        8.21      1.34 o
   0   8  13       11.37        9.58      1.15 o
   1   8  13        3.35        1.20      2.12 o
  -2   9  13       44.77       54.33      2.80 o
  -1   9  13        1.41        1.80      1.00 o
   0   9  13        1.76        1.81      2.01 o
   1   9  13       16.98       10.08      2.40 o
  -2  10  13        5.06        6.29      1.42 o
  -1  10  13        0.13        0.49      0.86 o
   0  10  13        4.60        4.89      1.54 o
  -2  11  13       19.92       14.33      1.42 o
  -1  11  13       39.56       33.59      3.25 o
   0  11  13        1.76        2.10      2.10 o
  -2  12  13        1.25        0.57      0.94 o
  -1  12  13        7.62        5.06      1.01 o
  -1  13  13       14.05        7.19      1.80 o
  -1   0  14       29.95       29.98      4.20 o
   0   0  14        0.13        0.00      3.00 o
  -1   1  14        0.29        0.00      2.54 o
   0   1  14       16.97       12.34      2.54 o
  -2   2  14       18.47       16.19      2.70 o
  -1   2  14       20.63       13.83      1.78 o
   0   2  14        3.44        1.01      1.48 o
  -2   3  14       85.82       73.09      3.49 o
  -1   3  14        1.70        1.27      2.40 o
   0   3  14        2.10        0.00      2.09 o
  -2   4  14       16.26       13.96      1.58 o
  -1   4  14       35.89       38.94      3.00 o
   0   4  14       12.80       10.19      2.09 o
  -2   5  14       21.87       23.24      1.91 o
  -1   5  14        5.43        2.84      1.42 o
   0   5  14        0.30        0.60      1.80 o
  -2   6  14        0.06        0.00      1.65 o
  -1   6  14       12.54        9.68      1.86 o
  -2   7  14        2.18        2.67      1.35 o
  -1   7  14       33.65       29.41      4.81 o
  -2   8  14        6.18        4.50      1.50 o
  -1   8  14       16.52       10.66      1.19 o
  -1   9  14        0.06        0.90      1.80 o
 
